# Supplementary material for: Rare protein-altering variants in ANGPTL7 lower intraocular pressure and protect against glaucoma
Source: PLoS Genet. 2020 May 5;16(5):e1008682. doi: 10.1371/journal.pgen.1008682 (PMC7199928; doi:10.1371/journal.pgen.1008682)
Supplement: S1 Data — The homozygous carrier analysis results for ANGPTL7 p.Arg220Cys allele in FinnGen. The phenotype (Phenotype and Phenotype_description), the number of cases and controls and case frequency in homozygous carriers (HOM_case, HOM_cntrl, and HOM_case_%, respectively), the number of cases and controls and case frequency in all individuals (ALL_case, ALL_cntrl, and ALL_case_%, respectively), odds ratio (odds_ratio), and p-value from Fisher’s exact test (Fisher_p-value) are shown for disease endpoints. (XLSX) [file pgen.1008682.s011.xlsx]

## Sheet: S1_Data
Phenotype	Phenotype_description	case_HETs	HOM_case	HOM_cntrl	HOM_case_%	ALL_case	ALL_cntrl	ALL_case_%	Fisher_p-value	odds_ratio
M13_THORACISPINEPAIN	Pain in thoracic spine	11	11	264	4.16667	1722	134889	1.27661	0.000875326	3.26
Z21_ATTN_ARTIF_OPENI	Attention to artificial openings	4	4	301	1.3289	241	158735	0.151825	0.0013444	8.75
CD2_INSITU_SKIN_UPPERLIMB_EXALLC	NA	3	3	277	1.08303	116	147245	0.0787803	0.00157067	13.75
CD2_INSITU_SKIN_UPPERLIMB	Carcinoma in situ of skin of upper limb, including shoulder	3	3	340	0.882353	116	176783	0.0656172	0.0016661	13.45
CD2_BENIGN_LARYNX_EXALLC	NA	4	4	276	1.44928	285	147058	0.193801	0.00236207	7.48
CD2_BENIGN_LARYNX	Benign neoplasm: Larynx	4	4	339	1.17994	285	176614	0.161369	0.00254532	7.31
H8_HL_SEN_NAS	Sensorineural hearing loss	39	39	294	13.2653	12250	159818	7.66497	0.00259494	1.73
M13_TIETZE	Chondrocostal junction syndrome [Tietze]	4	4	332	1.20482	291	174217	0.167033	0.00267153	7.21
Z21_FAMILY_HISTORY_MALIG_NEOPLASM	Family history of malignant neoplasm	6	6	303	1.9802	713	159527	0.446946	0.00290475	4.43
ST19_SEQUEL_INJURI_HEAD	Sequelae of injuries of head	5	5	335	1.49254	512	173902	0.294419	0.00363709	5.07
R18_ILL_D_UNKNO_CAUSES_MORTA	Ill-defined and unknown causes of mortality	4	4	339	1.17994	316	176583	0.178953	0.00365934	6.59
R18_UNSPE_HAEMATU	Unspecified haematuria	19	19	309	6.14887	4842	165187	2.93122	0.00394673	2.1
Z21_PROBL_RELATED_HOUSI_ECONO_CIRCUMSTANC	Problems related to housing and economic circumstances	3	3	336	0.892857	158	173018	0.09132	0.00401736	9.78
M13_TROCHANTERICBURSITIS	Trochanteric bursitis	8	8	265	3.01887	1264	137165	0.921518	0.00403589	3.28
K11_OESOBST	Oesophageal obstruction	4	4	289	1.38408	343	154218	0.222412	0.00448877	6.22
H8_OTHEREAR	Other disorders of ear	49	49	294	16.6667	17081	159818	10.6878	0.0058449	1.56
M13_SOFTOVERUSE	Soft tissue disorders related to use, overuse and pressure	14	14	265	5.28302	3067	137165	2.23599	0.00585379	2.36
RX_N06DA	N06DA Anticholinesterases	14	14	329	4.25532	3287	173612	1.8933	0.00719852	2.25
R18_PAIN_ASSOCIATED_W_MICTU	Pain associated with micturition	7	7	309	2.26537	1156	165187	0.699813	0.00725775	3.24
COPD_HOSPITAL	COPD, hospital admissions	2	2	341	0.58651	4891	172008	2.84347	0.00749001	0.21
J10_COPD	COPD	2	2	291	0.687285	5210	152176	3.42367	0.00765592	0.2
COPD_EARLYANDLATER	COPD, early/later onset	2	2	341	0.58651	4965	171934	2.88774	0.00766632	0.2
G6_AD_WIDE_EXMORE	NA	17	17	173	9.82659	4466	93979	4.75213	0.00773639	2.07
VI_NERVOUS	Diseases of the nervous system	125	125	218	57.3394	52629	124270	42.3505	0.00776207	1.35
O15_OBSTET_NAS	Other obstetric conditions, not elsewhere classified	1	1	208	0.480769	3561	96800	3.67872	0.00798267	0.13
GLP1ANA	Glucagon-like peptide-1 (GLP-1) analogues	24	24	296	8.10811	6955	154990	4.48739	0.00826028	1.81
AD_LO_EXMORE	NA	10	10	173	5.78035	2143	93979	2.2803	0.00854277	2.53
G6_AD_WIDE	Alzheimer’s disease, wide definition	17	17	326	5.21472	4466	172433	2.58999	0.00866383	2.01
F5_ORGANIC	Organic, including symptomatic, mental disorders	24	24	319	7.52351	7155	169744	4.21517	0.00893973	1.78
H7_CORNEALOTH	Other disorders of cornea	6	6	327	1.83486	906	169604	0.534186	0.00951556	3.43
ST19_SUPERF_INJURY_ABDOMEN_LOWER_BACK_PELVIS	Superficial injury of abdomen, lower back and pelvis	8	8	330	2.42424	1490	172399	0.864274	0.00959377	2.8
H8_CONSENHEARINGLOSS	Conductive and sensorineural hearing loss	39	39	294	13.2653	13319	159818	8.33385	0.00964517	1.59
AD_LO	Alzheimer’s disease (Late onset)	10	10	331	3.02115	2143	173823	1.23286	0.00999101	2.45
G6_TIA	Transient ischemic attack	23	23	315	7.30159	6729	167072	4.0276	0.0101312	1.81
I9_TIA	Transient ischemic attack	23	23	311	7.3955	6729	164286	4.09591	0.0103378	1.81
M13_DORSOPATHYNAS	Other specified/unspecified dorsopathies	4	4	264	1.51515	422	134889	0.31285	0.0105521	4.84
J10_COPDNAS	Other chronic obstructive pulmonary disease	2	2	291	0.687285	4965	152176	3.26267	0.0106288	0.21
H7_CORNEALDEFORM	Keratoconus	3	3	327	0.917431	231	169604	0.1362	0.0109587	6.74
G6_NEURO	Neurological diseases	126	126	217	58.0645	53668	123231	43.5507	0.0114136	1.33
O15_OTHER_MATERN_DIS_ELSEWHERE	Other maternal diseases classifiable elsewhere but complicating pregnancy, childbirth and the puerperium	1	1	208	0.480769	3403	96800	3.5155	0.0115561	0.14
R18_OTHER_ILL_D_UNSPE_CAUSES_MORTA	Other ill-defined and unspecified causes of mortality	3	3	339	0.884956	239	176583	0.135347	0.0118476	6.54
F5_DEMENTIA	Dementia	20	20	319	6.26959	5675	169744	3.34327	0.0125195	1.88
CD2_BENIGN_EXALLC	NA	95	95	203	46.798	40783	117904	34.59	0.0168309	1.35
R18_SYMPTOMS_SIGNS_INVOLVI_COGNITION_PERCEP_EMOTIONAL_STATE_BEHVI	Symptoms and signs involving cognition, perception, emotional state and behaviour	47	47	296	15.8784	17112	159787	10.7093	0.0169756	1.48
R18_HAEMORRHAGE_NOT_ELSEW_CLASSIFIED	Haemorrhage, not elsewhere classified	3	3	275	1.09091	276	142910	0.193129	0.0174164	5.65
II_NEOPLASM	Neoplasms	143	143	200	71.5	62649	114250	54.835	0.0175114	1.3
G6_ALZHEIMER_EXMORE	NA	12	12	173	6.93642	3060	93979	3.25605	0.0177632	2.13
CD2_INSITU_SKIN_SCALPNECK_EXALLC	NA	2	2	278	0.719424	105	147245	0.0713097	0.017834	10.09
COPD_MULTIMORB	COPD related to multimorbidity	1	1	291	0.343643	3701	152176	2.43205	0.0180267	0.14
NEURODEGOTH	Other degenerative diseases of the nervous system	15	15	198	7.57576	4454	113935	3.90925	0.0182923	1.94
CD2_INSITU_SKIN_SCALPNECK	Carcinoma in situ of skin of scalp and neck	2	2	341	0.58651	105	176794	0.0593912	0.0185269	9.87
G6_ALZHEIMER	Alzheimer disease	12	12	331	3.62538	3060	173839	1.76025	0.020311	2.06
ALLERG_ASTHMA	Allergic asthma (mode)	14	14	213	6.57277	3768	113428	3.32193	0.0211328	1.98
H8_TINNITUS	Tinnitus	11	11	294	3.7415	2739	159818	1.71382	0.0212021	2.18
G6_POSTZOST	Postzoster neuralgia	2	2	296	0.675676	117	158705	0.0737217	0.0212533	9.16
RX_CODEINE	Codeine	47	47	212	22.1698	16414	108121	15.1811	0.0214601	1.46
RX_OXYCODONE	Oxycodone	47	47	212	22.1698	16414	108121	15.1811	0.0214601	1.46
R18_SYMPTOMS_SIGNS_INVOLVI_URINARY_SYSTEM	Symptoms and signs involving the urinary system	34	34	309	11.0032	11712	165187	7.09015	0.0216376	1.55
F5_ALZHDEMENT	Dementia in Alzheimer disease	8	8	319	2.50784	1782	169744	1.04982	0.0225104	2.39
M13_OTHERBONE	Otherdisorders of bone	11	11	326	3.37423	2682	169858	1.57897	0.0228742	2.14
CD2_BENIGN_CONJUNCTIVA_EXALLC	NA	3	3	276	1.08696	315	147045	0.21422	0.0229282	5.07
ALLERG_ASTHMA_EXMORE	NA	14	14	211	6.63507	3768	110120	3.42172	0.0231093	1.94
R18_OTHER_SYMPTOMS_SIGNS_INVOLVI_COGNITIVE_FUNCTIONS_AWARE	Other symptoms and signs involving cognitive functions and awareness	18	18	296	6.08108	5351	159787	3.34883	0.023377	1.82
CD2_BENIGN_CONJUNCTIVA	Benign neoplasm: Conjunctiva	3	3	340	0.882353	315	176584	0.178385	0.0243994	4.95
L12_FOODDERMAT	Dermatitis due to ingested food	3	3	316	0.949367	311	161699	0.192333	0.0245568	4.94
D3_BLOODOTHER	Other diseases of blood and blood-forming organs	0	0	343	0	2162	174737	1.23729	0.0250941	0
D3_ANAEMIAINCHRONICDISEASE	Anaemia in chronic diseases classified elsewhere	2	2	330	0.606061	125	172180	0.0725984	0.0251938	8.35
N14_PROSTAOTH	Other disorders of prostate	3	3	106	2.83019	349	59455	0.586999	0.0267277	4.82
COPD_MODE	COPD (mode)	2	2	214	0.934579	4241	114589	3.70105	0.02713	0.25
L12_ERYTHEMANODOSUM	Erythema nodosum	3	3	334	0.898204	327	172081	0.190027	0.0273759	4.73
M13_FORESTIER	Ankylosing hyperostosis [Forestier]	2	2	264	0.757576	130	134889	0.0963755	0.0281646	7.86
RX_PARASETAMOL	Parasetamol	105	105	238	44.1176	44776	132123	33.8896	0.0293878	1.3
AD_AM_EXMORE	NA	4	4	173	2.31214	615	93979	0.654402	0.0294568	3.53
H7_CONJUHAEMOR	conjunctival haemorrhage	4	4	314	1.27389	603	164762	0.365982	0.0303942	3.48
D3_ACUTEPOSTBLEEDANAEMIA	Acute posthaemorrhagic anaemia	3	3	330	0.909091	346	172180	0.200952	0.0305588	4.52
G6_NEURODEG	Other degenerative diseases of the nervous system	13	13	330	3.93939	3571	173328	2.06026	0.0312198	1.91
K11_VENTHER	Ventral hernia	11	11	301	3.65449	2844	154928	1.83569	0.0312975	1.99
H7_CONVERGINSUFF	Convergence insufficiency and excess	2	2	329	0.607903	142	170976	0.0830526	0.0319651	7.32
AD_AM	Alzheimer’s disease (Atypical or mixed)	4	4	331	1.20846	615	173836	0.353782	0.0321802	3.42
I9_VARICVE	Varicose veins	38	38	287	13.2404	13928	153951	9.04703	0.0338358	1.46
ST19_FRACT_SKULL_FACIAL_BONES	Fracture of skull and facial bones	10	10	303	3.30033	2558	159846	1.60029	0.0353032	2.06
F5_BEHEMOTH	Other behavioural and emotional disorders with onset usually occuring in childhood and adolescence	4	4	338	1.18343	631	174749	0.361089	0.0365161	3.28
VWXY20_EXTER_CAUSES_MORBIDI_MORTA	External causes of morbidity and mortality	33	33	310	10.6452	11950	164949	7.24466	0.0403178	1.47
M13_SOFTTISSUENAS	Other specified/unspecified soft tissue disorders	4	4	265	1.50943	652	137165	0.47534	0.0403652	3.18
G6_NERPLEX	Nerve, nerve root and plexus disorders	47	47	296	15.8784	18194	158705	11.464	0.0407437	1.39
O15_DELIV_SPONT	Single spontaneous delivery	44	44	155	28.3871	27762	68571	40.4865	0.041269	0.7
KRA_PSY_DEMENTIA	Any dementia	16	16	327	4.89297	4760	172139	2.76521	0.0419952	1.77
G6_OTHNEU	Other neurological diseases	28	28	315	8.88889	9827	167072	5.8819	0.0438017	1.51
Z21_PREPAR_CARE_DIALY	Preparatory care for dialysis	3	3	339	0.884956	408	175955	0.231877	0.0464053	3.82
KRA_PSY_DEMENTIA_EXMORE	NA	16	16	269	5.94796	4760	136530	3.48641	0.0464173	1.71
CD2_BENIGN	Benign neoplasms	95	95	248	38.3065	40783	136116	29.9619	0.046495	1.28
CD2_BENIGN_LIVER_EXALLC	NA	2	2	277	0.722022	181	147156	0.122999	0.047407	5.87
G6_RADLES	Lesion of radial nerve	3	3	296	1.01351	425	158705	0.267792	0.0474154	3.78
M13_MEDIALEPICOND	Medial epicondylitis	3	3	265	1.13208	414	137165	0.301826	0.0485446	3.75
L12_ACTINKERA	Actinic keratosis	12	12	330	3.63636	3471	172882	2.00773	0.0493883	1.81
CD2_BENIGN_LIVER	Benign neoplasm: Liver	2	2	341	0.58651	181	176718	0.102423	0.049458	5.73
F5_DELUSIO	Persistent delusional disorders	6	6	325	1.84615	1347	168900	0.797513	0.0500464	2.31
COPD_HOSPITAL_ASTHMA_INF	COPD, hospital admission 2, with asthma infections	1	1	341	0.293255	2863	172008	1.66446	0.050425	0.18
R18_SYMPTOMS_SIGNS_CONCERNI_FOOD_FLUID_INTAKE	Symptoms and signs concerning food and fluid intake	5	5	275	1.81818	1019	142910	0.713036	0.0507842	2.55
F5_PERSBEHORG	Personality and behavioural disorders due to brain disease, damage and dysfunction	2	2	319	0.626959	189	169744	0.111344	0.0509467	5.63
H7_PTOSIS	Ptosis of eyelid	5	5	322	1.5528	1008	165083	0.610602	0.0510736	2.54
GE	Generalized epilepsy	6	6	333	1.8018	1353	172311	0.785208	0.0517363	2.29
K11_OTHINFLIV	Other inflammatory liver diseases	4	4	335	1.19403	715	173014	0.413261	0.0532056	2.89
COPD_HOSPITAL_MAIN	COPD, hospital admissions 1, only main diagnosis	2	2	341	0.58651	3587	173312	2.06968	0.0537874	0.28
H7_GLAUCSUSP	Glaucoma suspect	2	2	337	0.593472	3588	170362	2.1061	0.0538425	0.28
FG_DISVEINLYMPH	Diseases of veins, lymphatic vessels and lymph nodes, not elsewhere classified (FINNGEN)	51	51	182	28.022	19930	97214	20.5012	0.054486	1.37
CD2_INSITU_EXALLC	NA	9	9	275	3.27273	2433	146754	1.65788	0.0547678	1.97
I9_CEREBDOTH	Other specified cerebrovascular diseases, other cerebrovascular disorders in diseases classified elsewhere	4	4	317	1.26183	729	165040	0.441711	0.0550435	2.86
R18_OEDEMA_NOT_ELSEW_CLASSIFIED	Oedema, not elsewhere classified	11	11	275	4	3012	142910	2.10762	0.0551481	1.9
I9_NONRHEVALV	Non-rheumatic valve diseases	22	22	245	8.97959	7440	129908	5.72713	0.0561222	1.57
ST19_FRACT_FEMUR	Fracture of femur	11	11	327	3.36391	3065	171283	1.78944	0.0564169	1.88
CD2_BENIGN_MALE_GEN	Benign neoplasm of male genital organs	2	2	132	1.51515	217	76321	0.284325	0.0566143	5.33
CD2_BENIGN_MALE_GEN_EXALLC	NA	2	2	110	1.81818	217	63355	0.342514	0.0571949	5.31
CD2_BENIGN_EAR_RESP_EXALLC	NA	4	4	276	1.44928	757	146723	0.515938	0.0579332	2.81
R18_DIZZI_GIDDI	Dizziness and giddiness	31	31	296	10.473	11478	159787	7.18331	0.0585542	1.46
CD2_INSITU	In situ neoplasms	9	9	334	2.69461	2433	174466	1.39454	0.0587799	1.93
CD2_BENIGN_SKIN_UPPERLIMB_EXALLC	NA	2	2	278	0.719424	204	147146	0.138638	0.0588117	5.19
L12_LICHENSCLERATROPH	Lichen sclerosus et atrophicus	4	4	327	1.22324	738	168348	0.438378	0.0589015	2.79
K11_ALCGASTR	Alcoholic gastritis	2	2	289	0.692042	206	154218	0.133577	0.0589536	5.18
CD2_BENIGN_LIVE_BILE_EXALLC	NA	2	2	277	0.722022	208	147138	0.141364	0.060451	5.11
H7_GLAUCOMA	Glaucoma	6	6	337	1.78042	6537	170362	3.83712	0.06052	0.46
CD2_BENIGN_SKIN_UPPERLIMB	Benign neoplasm: Skin of upper limb, including shoulder	2	2	341	0.58651	204	176695	0.115453	0.0609411	5.08
CD2_BENIGN_EAR_RESP	Benign neoplasm of middle ear and respiratory system	4	4	339	1.17994	757	176142	0.429767	0.0616802	2.75
ALCOGASTRITIS	Alcoholic gastritis	2	2	341	0.58651	206	176693	0.116586	0.061979	5.03
AB1_VIRAL_SKIN_MUCOUS_MEMBRANE	Viral infections characterized by skin and mucous membrane lesions	13	13	330	3.93939	3912	172987	2.26144	0.0620609	1.74
CD2_MYELOID_LEUKAEMIA_EXALLC	NA	2	2	279	0.716846	211	147282	0.143263	0.0626364	5
CD2_BENIGN_LIVE_BILE	Benign neoplasm: Liver/bile ducts	2	2	341	0.58651	208	176691	0.11772	0.063023	4.98
Z21_EXAM_OBSER_OTH_REASO	Examination and observation for other reasons	29	29	187	15.508	10520	99123	10.6131	0.0635641	1.46
CD2_MYELOID_LEUKAEMIA	Myeloid leukaemia	2	2	341	0.58651	211	176688	0.11942	0.0646001	4.91
H7_ORBIT	Disorders of orbit	3	3	322	0.931677	464	165083	0.281071	0.0649162	3.31
H7_HORDEOLUM	Hordeolum and other deep inflammation of eyelid	3	3	322	0.931677	465	165083	0.281676	0.0652434	3.31
F5_DEMINOTH	Dementia in other diseases classified elsewhere	3	3	319	0.940439	486	169744	0.286314	0.0663008	3.28
GE_STRICT	Generalized epilepsy, strict edfinition	5	5	333	1.5015	1103	172311	0.640122	0.0669583	2.35
H7_ASTIGMATISM	Astigmatism	3	3	329	0.911854	478	170976	0.279571	0.0673851	3.26
L12_RADIATIONRELATEDSKIN	Radiation-related disorders of the skin and subcutaneous tissue	13	13	330	3.93939	4017	172882	2.32355	0.0675438	1.7
D3_COAGDEF	Chronic Coagulation defects	2	2	341	0.58651	218	176681	0.123386	0.0683309	4.75
R18_SYMPTOMS_SIGNS_ABNORMAL_CLINI_LABOR_FINDI_NOT_ELSEW_CLASSIFIED	Symptoms, signs and abnormal clinical and laboratory findings, not elsewhere classified	223	223	120	185.833	106332	70567	150.682	0.0684614	1.23
Z21_CARE_INVOLVI_DIALY	Care involving dialysis	4	4	301	1.3289	797	158735	0.502095	0.0686066	2.65
R18_SOMNO_STUPOR_COMA	Somnolence, stupor and coma	3	3	296	1.01351	501	159787	0.313542	0.0688695	3.23
G6_HCNP	Normal-pressure hydrocephalus	2	2	340	0.588235	220	176382	0.124729	0.0692612	4.72
RX_L04AB06	Golimumab	2	2	340	0.588235	220	175759	0.125171	0.0696844	4.7
M13_PREPATELLARBURSITIS	Prepatellar bursitis	3	3	265	1.13208	483	137165	0.352131	0.0698621	3.21
ANY_HILMO	Any event in hilmo or specialist outpatient	342	342	1	34200	174312	2587	6738	0.0699699	5.08
H7_BINOCUMOVOTH	Other disorders of binocular movement	2	2	329	0.607903	225	170976	0.131597	0.0717722	4.62
PD_DEMENTIA_EXMORE	NA	2	2	173	1.15607	235	94096	0.249745	0.0719174	4.63
O15_LABOUR_ABNORM_FORCES	Abnormalities of forces of labour	6	6	178	3.37079	1358	85106	1.59566	0.0720688	2.11
H7_AMD	Age-related macular degeneration (whether dry or wet)	1	1	330	0.30303	2692	166620	1.61565	0.0721908	0.19
ST19_BURNS_CORROSIO_MULTIPLE_UNSPE_BODY_REGIONS	Burns and corrosions of multiple and unspecified body regions	2	2	339	0.589971	225	175329	0.12833	0.0723518	4.6
N14_RECURANDPERHEAMATUR	Recurrent and persistent haematuria	2	2	336	0.595238	225	173689	0.129542	0.0724191	4.59
COPD_EARLY	Early onset COPD	1	1	341	0.293255	2694	171934	1.56688	0.072479	0.19
PACEMAKER	Pacemaker	11	11	332	3.31325	3317	173582	1.91091	0.0728654	1.73
C_STROKE	STROKE	37	37	253	14.6245	14171	133027	10.6527	0.0730818	1.37
ST19_SUPERF_INJURY_HEAD	Superficial injury of head	8	8	303	2.64026	2144	159846	1.34129	0.0730947	1.97
ST19_BURN_CORROSION_HEAD_NECK	Burn and corrosion of head and neck	2	2	340	0.588235	227	176135	0.128878	0.0732439	4.56
E4_DM1NASCOMP	Type 1 diabetes with other specified/multiple/unspecified complications	10	10	281	3.55872	2775	148190	1.8726	0.0738246	1.9
O15_DELIVERY	Delivery	54	54	155	34.8387	31790	68571	46.3607	0.0740011	0.75
F5_OCD	Obsessive-compulsive disorder	4	4	318	1.25786	790	161390	0.489497	0.0745182	2.57
I9_DISVEINLYMPH	Diseases of veins, lymphatic vessels and lymph nodes, not elsewhere classified	56	56	287	19.5122	22948	153951	14.906	0.0762067	1.31
N14_VULVOVAGINFINOTH	Vulvovaginal ulceration/inflammation in other diseases	3	3	187	1.60428	473	91131	0.519033	0.0769382	3.09
G6_HYDROCEPH	Hydrocephalus	3	3	315	0.952381	517	167072	0.309447	0.0770723	3.08
ASTHMA_MODE	Asthma (mode)	39	39	213	18.3099	15132	113686	13.3103	0.0771	1.38
O15_PREG_BIRTH_PUERP	Pregnancy, childbirth and the puerperium	72	72	137	52.5547	40728	59633	68.2978	0.0777987	0.77
PD_DEMENTIA	Dementia due to Parkinsons disease	2	2	339	0.589971	235	175310	0.134048	0.0779178	4.4
H8_BPV	Benign paroxysmal vertigo	10	10	325	3.07692	2843	169746	1.67486	0.0785467	1.84
BRONCHITIS	Bronchitis	30	30	313	9.58466	20964	155935	13.4441	0.0788338	0.71
G6_EPIPAROX	Episodal and paroxysmal disorders	75	75	268	27.9851	32119	144780	22.1847	0.0795538	1.26
R18_LOCALIZED_SWELL_MASS_LUMP_SKIN_SUBCU_TISSUE	Localized swelling, mass and lump of skin and subcutaneous tissue	12	12	323	3.71517	3594	168625	2.13136	0.0796632	1.74
R18_OTHER_SYMPTOMS_SIGNS_INVOLVI_CIRCULATO_RESPI_SYSTEMS	Other symptoms and signs involving the circulatory and respiratory systems	3	3	253	1.18577	524	134196	0.390474	0.0796788	3.04
L12_NONIONRADISKIN	Skin changes due to chronic exposure to nonionizing radiation	12	12	330	3.63636	3619	172882	2.09334	0.0802136	1.74
ST19_FRACT_SHOUL_UPPER_ARM	Fracture of shoulder and upper arm	14	14	314	4.4586	4443	164456	2.70163	0.0803016	1.65
M13_REACTARTH	Reactive arthropathies	5	5	233	2.14592	1174	121222	0.968471	0.0812162	2.22
L12_INFECT_SKIN_NAS	Other and unspecified local infections of skin and subcutaneous tissue	4	4	325	1.23077	842	169219	0.49758	0.0828291	2.47
K11_OESULC	Ulcer of oesophagus	4	4	289	1.38408	863	154218	0.559597	0.0829795	2.47
G6_ATYFAC	Atypical facial pain	3	3	296	1.01351	540	158705	0.340254	0.0830862	2.98
ULCERNAS	Ulcerative colitis, NAS	0	0	333	0	1649	170386	0.967803	0.0833771	0
H7_KERATOCONUS	Hereditary corneal dystrophies	2	2	327	0.611621	246	169604	0.145044	0.0837738	4.22
NEURODIS	Neurological diseases	145	145	101	143.564	62964	54876	114.739	0.0844568	1.25
KRA_PSY_CHILDOTH	Other disorders starting during childhood or adolecense	3	3	340	0.882353	527	176372	0.2988	0.0846273	2.95
I9_ICH	Intracerebral haemmorrhage	5	5	307	1.62866	1224	163533	0.748473	0.0855223	2.18
CD2_BENIGN_EYE_EXALLC	NA	4	4	275	1.45455	872	146655	0.594593	0.0856032	2.45
N14_URETHRAOTH	Other disorders of urethra and urinary system	32	32	302	10.596	12186	158826	7.67255	0.0878144	1.38
R18_UNKNO_UNSPE_CAUSES_MORBIDI	Unknown and unspecified causes of morbidity	4	4	275	1.45455	860	142910	0.601777	0.088481	2.42
CD2_BENIGN_SKIN_LOWERLIMB_EXALLC	NA	2	2	278	0.719424	260	147097	0.176754	0.0889833	4.07
KRA_PSY_CHILDOTH_EXMORE	NA	3	3	269	1.11524	527	136530	0.385996	0.0891374	2.89
G6_ENCEPHOTH	Other encephalitis	2	2	340	0.588235	257	175924	0.146086	0.0904896	4.03
H7_CONJUNCTDEGDEPOT	conjunctival degenerations and deposits	2	2	314	0.636943	261	164762	0.15841	0.0907435	4.02
CD2_BENIGN_EYE	Benign neoplasm of eye and adnexa	4	4	339	1.17994	872	176027	0.495379	0.0918077	2.38
CD2_BENIGN_SKIN_LOWERLIMB	Benign neoplasm: Skin of lower limb, including hip	2	2	341	0.58651	260	176639	0.147193	0.0920837	3.98
H7_LACRIMALORBITINOTH	Disorders of lacrimal system and orbit in diseases classified elsewhere	2	2	322	0.621118	261	165083	0.158102	0.0943222	3.93
M13_HYPERMOBILITY	Hypermobility syndrome	3	3	335	0.895522	551	172722	0.31901	0.0948367	2.81
DM_RETINOPATHY	Diabetic retinopathy	14	14	325	4.30769	11239	164092	6.84921	0.0950213	0.63
CD2_BENIGN_SKIN_EXALLC	NA	15	15	270	5.55556	4997	143966	3.47096	0.0956765	1.6
Z21_OTHER_POSTS_STATES	Other postsurgical states	3	3	303	0.990099	570	159527	0.357306	0.0977004	2.77
E4_GOITRENOD	Nontoxic single thyroid nodule	4	4	297	1.3468	886	152762	0.579987	0.0985279	2.32
CD2_BENIGN_SKIN	Other benign neoplasms of skin	15	15	328	4.57317	4997	171902	2.90689	0.0992736	1.57
M13_LOOSEJOINT	Loose body in joint	2	2	233	0.858369	274	121222	0.226032	0.100005	3.8
Z21_SPECIAL_SCREEN_EXAM_OTH_DISEA_DISORD	Special screening examination for other diseases and disorders	5	5	187	2.6738	1276	99123	1.28729	0.100122	2.08
G6_BELLPA	Bell's palsy	5	5	296	1.68919	1303	158705	0.82102	0.101999	2.06
ICDMAIN_ANY_ENTRY	Any ICDMAIN event in hilmo or causes of death	342	342	1	34200	174377	2522	6914.23	0.102577	4.95
RX_L02BX	L02BX Other hormone antagonists and related agents	2	2	341	0.58651	278	176621	0.157399	0.102898	3.73
ENCEPHALITIS	Encephalitis	2	2	97	2.06186	281	50989	0.551099	0.103734	3.74
THROMBOCYTAEMIA	Essential (haemorrhagic) thrombocythaemia	2	2	340	0.588235	280	176259	0.158857	0.103968	3.7
C3_PROSTATE	Malignant neoplasm of prostate	13	13	121	10.7438	4754	71784	6.62265	0.104222	1.62
K11_ULCER	Ulcerative colitis	2	2	333	0.600601	3325	170386	1.95145	0.104225	0.31
O15_PREG_ABORT	Pregnancy with abortive outcome	24	24	185	12.973	15797	84564	18.6805	0.105217	0.69
K11_OESSTODUO	Diseases of oesophagus, stomach and duodenum	54	54	289	18.6851	22681	154218	14.7071	0.106215	1.27
N14_DISIMPAIRRENTUB	Disorders resulting from impaired renal tubular function	2	2	341	0.58651	283	175722	0.16105	0.10685	3.64
E4_ADDISON	Adrenocortical insufficiency	2	2	329	0.607903	287	171017	0.16782	0.107807	3.62
K11_GASTRODUOULC	Gastroduodenal ulcer	11	11	289	3.80623	3484	154218	2.25914	0.109576	1.68
Z21_OCCUPAT_EXPOS_RISK_	Occupational exposure to risk-factors	2	2	336	0.595238	290	173018	0.167613	0.111348	3.55
CD2_INSITU_SKIN_EXALLC	NA	4	4	276	1.44928	966	146931	0.657451	0.113246	2.2
ST19_DISLO_SPRAIN_STRAIN_JOINT_LIGAM_HIP	Dislocation, sprain and strain of joint and ligaments of hip	2	2	327	0.611621	299	171283	0.174565	0.113826	3.5
H8_EXT_NAS	Otitis externa, unspecified	4	4	336	1.19048	939	173303	0.541826	0.113937	2.2
L12_INFECT_SKIN_OTHER	Other local infections of skin and subcutaneous tissue	4	4	325	1.23077	951	169219	0.561994	0.114958	2.19
I9_MYOCARD	Myocarditis	3	3	182	1.64835	626	97214	0.64394	0.116996	2.56
N14_INFLAMMBREAST	Inflammatory disorders of breast	3	3	196	1.53061	563	93700	0.600854	0.118153	2.55
M13_CHRONDROPATHIES	Chrondropathies	7	7	332	2.10843	2029	174217	1.16464	0.119508	1.81
CD2_INSITU_SKIN	Carcinoma in situ of skin	4	4	339	1.17994	966	175933	0.549073	0.120712	2.15
ST19_INJURI_HIP_THIGH	Injuries to the hip and thigh	16	16	327	4.89297	5616	171283	3.27878	0.121222	1.49
H7_CHALAZION	Chalazion	0	0	322	0	1363	165083	0.825645	0.121495	0
C3_COLON_EXALLC	NA	0	0	279	0	1448	147282	0.983148	0.121971	0
I9_PAROXTAC	Paroxysmal tachycardia	11	11	182	6.04396	3667	97214	3.77209	0.123035	1.6
L12_ACNE	Acne	4	4	330	1.21212	972	170997	0.568431	0.123199	2.13
Z21_PROBL_RELATED_LIFESTYLE	Problems related to lifestyle	4	4	301	1.3289	978	156955	0.623109	0.123295	2.13
C3_COLON	Malignant neoplasm of colon	0	0	343	0	1448	175451	0.825302	0.124147	0
H8_SUP_OTINAS	Suppurative otitis media, unspecified	2	2	328	0.609756	308	167108	0.184312	0.124908	3.31
J10_ASTHMA	Asthma	39	39	213	18.3099	15926	113428	14.0406	0.125198	1.3
WET_AMD	Wet age-related macular degeneration	0	0	331	0	1477	167536	0.881602	0.126785	0
N14_CHRONKIDNEYDIS	Chronic kidney disease	9	9	332	2.71084	2821	172745	1.63304	0.128499	1.66
G6_MONONPOTHUS	Other and unspecified mononeuropathies of upper limb	2	2	296	0.675676	330	158705	0.207933	0.128592	3.25
MYELOPROF	Myeloproliferative diseases	3	3	340	0.882353	640	176259	0.363102	0.129796	2.43
I9_INTRACRA	Nontraumatic intracranial haemmorrhage	7	7	317	2.2082	2086	165040	1.26394	0.131328	1.75
M13_TENDOSYNOVITISNAS	Other/unspecified synovitis and tenosynovitis	6	6	265	2.26415	1541	137165	1.12346	0.132273	2.02
ST19_BURNS_CORROSIO_CONFIN_EYE_INTERNAL_ORGANS	Burns and corrosions confined to eye and internal organs	2	2	339	0.589971	330	175329	0.188218	0.136106	3.13
D3_COAGOTHER	Other coagulation defects	3	3	337	0.890208	659	174901	0.376785	0.137744	2.36
M13_BONEDISNAS	Other specified/unspecified disorders of bone/cartilage	2	2	326	0.613497	335	169858	0.197224	0.137789	3.11
H8_EAR	Diseases of the ear and mastoid process	72	72	271	26.5683	31579	145320	21.7307	0.138036	1.22
DM_RETINOPATHY_EXMORE	NA	14	14	273	5.12821	11239	142853	7.86753	0.138143	0.65
ST19_INTRACRATRAUMA	Intracranial trauma	24	24	198	12.1212	10035	113935	8.80765	0.13911	1.38
Z21_FACTO_INFLUENCI_HEALTH_STATUS_CONTACT_W_HEALTH_SERVI	Factors influencing health status and contact with health services	236	236	107	220.561	114836	62063	185.031	0.1409	1.19
SLE_NOS	Systemic lupus erythematosus, unspecified	2	2	341	0.58651	339	176482	0.192088	0.141869	3.05
G6_STATUSEPI	Status epilepticus	2	2	268	0.746269	355	144780	0.2452	0.142769	3.04
DEATH	Any death	32	32	311	10.2894	12786	164113	7.79097	0.142841	1.32
COPD_LATER	Later onset COPD	1	1	341	0.293255	2271	171934	1.32086	0.143342	0.22
COPD_HOSPITAL_ASTHMA_PNEUM_SEPSIS	COPD, hospital admissions 3, with asthma pneumonia sepsis	1	1	341	0.293255	2276	172008	1.32319	0.143563	0.22
ALCOPANCACU	Acohol-induced acute pancreatitis	2	2	341	0.58651	342	176557	0.193705	0.143755	3.03
CD2_BENIGN_MELANOCYTIC_TRUNK_EXALLC	NA	4	4	275	1.45455	1065	146628	0.726328	0.14488	2
E4_HYPOOSMNAT	Hypo-osmolality and hyponatraemia	6	6	310	1.93548	1648	160461	1.02704	0.145464	1.88
J10_LARYNGITIS	Acute laryngitis and tracheitis	6	6	291	2.06186	1631	148969	1.09486	0.145661	1.88
K11_CHOLELITH	Cholelithiasis	37	37	302	12.2517	15012	158425	9.47578	0.146264	1.29
N14_ENDOMETRIOSIS	Endometriosis	8	8	122	6.55738	6502	57407	11.3261	0.146405	0.58
E4_HYPOPIT	Hypopituitarism	3	3	329	0.911854	680	171017	0.397621	0.146612	2.29
H7_CONJUNCTIVITISACUNONATOPIC	Conjunctivitis (acute, non atopic)	10	10	314	3.18471	3196	164762	1.93977	0.147041	1.64
KRA_PSY_MOOD	Mood disorders	48	48	295	16.2712	20255	156644	12.9306	0.148449	1.26
F5_MOOD	Mood [affective] disorders	48	48	295	16.2712	20288	156611	12.9544	0.148891	1.26
O15_EXCESS_VOMIT_PREG	Excessive vomiting in pregnancy	3	3	192	1.5625	626	91139	0.686863	0.150032	2.27
C_PSOR_ARTHR_COMORB	Psoriatic arthropathies related co-morbidities	86	86	174	49.4253	37185	91355	40.7038	0.150412	1.21
ST19_OTHER_UNSPE_INJURI_ANKLE_FOOT	Other and unspecified injuries of ankle and foot	2	2	327	0.611621	352	167639	0.209975	0.152787	2.91
C3_PROSTATE_EXALLC	NA	13	13	111	11.7117	4754	63465	7.49074	0.153436	1.56
J10_ASTHMA_EXMORE	NA	39	39	211	18.4834	15926	110120	14.4624	0.153728	1.28
Z21_FAMILY_HISTORY_CERTA_DISABILITI_CHRONIC_DISEA_LEADI_DISABL	Family history of certain disabilities and chronic diseases leading to disablement	2	2	303	0.660066	363	159527	0.227548	0.153823	2.9
I9_PHLETHROM	Phlebitis and thrombophlebitis (not including DVT)	8	8	287	2.78746	2506	153951	1.62779	0.154074	1.71
E4_ENDOMETPOSTOP	Postprocedural endocrine and metabolic disorders, not elsewhere classified	4	4	310	1.29032	1061	160461	0.66122	0.154298	1.95
H8_OTOSCLE	Otosclerosis	4	4	325	1.23077	1071	169746	0.630943	0.154355	1.95
CD2_BENIGN_MELANOCYTIC_TRUNK	Melanocytic naevi of trunk	4	4	339	1.17994	1065	175834	0.605685	0.154792	1.95
I9_VHD	Valvular heart disease including rheumatic fever	64	64	245	26.1224	27684	129908	21.3105	0.154834	1.23
C3_MALE_GENITAL	malignant neoplasm of male genital organs	13	13	121	10.7438	4945	71593	6.9071	0.154921	1.56
Z21_MEDICAL_OBSER_EVALU_SUSPECTED_DISEA_CONDI	Medical observation and evaluation for suspected diseases and conditions	60	60	187	32.0856	25671	99123	25.8981	0.155952	1.24
M13_CHONDROMALACIA	Chondromalacia	2	2	332	0.60241	366	174217	0.210083	0.156531	2.87
ST19_INJURY_MUSCLE_TENDON_LOWER_LEG_LEVEL	Injury of muscle and tendon at lower leg level	6	6	304	1.97368	1700	155283	1.09478	0.157331	1.8
G6_OTHDEMYEL	Other demyelinating diseases of the central nervous system	2	2	341	0.58651	362	175921	0.205774	0.157991	2.85
ST19_INJURY_EYE_ORBIT	Injury of eye and orbit	6	6	303	1.9802	1761	159846	1.10169	0.158225	1.8
E4_DM1KETO	Type 1 diabetes with ketoacidosis	4	4	281	1.42349	1092	148190	0.736892	0.158378	1.93
F5_SUBSTANCE	Mental and behavioural disorders due to psychoctive substance use	13	13	330	3.93939	9984	166915	5.98149	0.158794	0.66
CD2_BENIGN_BREAST_EXALLC	NA	6	6	163	3.68098	1692	82650	2.04719	0.1589	1.8
VIII_EAR_MASTOID	Diseases of the ear and mastoid process	72	72	271	26.5683	31835	145064	21.9455	0.159111	1.21
CD2_BENIGN_PAROTID_EXALLC	NA	3	3	277	1.08303	721	146787	0.491188	0.159191	2.2
CD2_BENIGN_OTHERDIGESTIVE_EXALLC	NA	6	6	273	2.1978	1792	146129	1.22631	0.159204	1.79
F5_BIPO	Bipolar affective disorders	10	10	295	3.38983	3385	156611	2.16141	0.159328	1.57
N14_RENFAILNAS	Unspesified kidney failure	3	3	332	0.903614	711	172745	0.411589	0.160353	2.2
BACT_INTEST_INFECTION_NOS	Other specified/unspecified bacterial intestinal infections	3	3	340	0.882353	706	174856	0.403761	0.161841	2.19
AB1_BACT_BIR_OTHER_INF_AGENTS	Bacterial, viral and other infectious agents	4	4	339	1.17994	1086	175813	0.617702	0.162445	1.91
C3_MALE_GENITAL_EXALLC	NA	13	13	111	11.7117	4945	63465	7.7917	0.163308	1.5
E4_ADRENAL	Other disorders of adrenal gland	2	2	329	0.607903	373	171017	0.218107	0.163577	2.79
ST19_FOCAL_BRAIN_INJURY	Focal brain injury	3	3	198	1.51515	794	113935	0.696889	0.164382	2.17
GLOMER_NEPHRITIS	Glomerulonephritis	10	10	333	3.003	3375	173524	1.94498	0.164719	1.54
ST19_INJURI_ABDOMEN_LOWER_BACK_LUMBAR_SPINE_PELVIS	Injuries to the abdomen, lower back, lumbar spine and pelvis	13	13	330	3.93939	4500	172399	2.61022	0.16482	1.51
J10_NASALPOLYP	Nasal polyp	8	8	261	3.06513	2551	136923	1.86309	0.165186	1.65
ALCOPANCCHRON	Alcohol-induced chronic pancreatitis	3	3	340	0.882353	719	176180	0.408105	0.165391	2.16
CD2_BENIGN_PAROTID	Benign neoplasm: Parotid gland	3	3	340	0.882353	721	176178	0.409245	0.166327	2.16
ST19_ALIQU_COMPLICATI_PRAECO_TRAUMAT	!Aliquae complicationes praecoces traumatis	2	2	341	0.58651	377	176522	0.213571	0.167317	2.75
ST19_EARLY_COMPLICATIO_TRAUMA	Early complications of trauma	2	2	341	0.58651	377	176522	0.213571	0.167317	2.75
K11_FUNCDYSP	Functional dyspepsia	10	10	289	3.46021	3480	154218	2.25655	0.167381	1.53
L12_EPIDERMALTHICKOTH	Other epidermal thickening	2	2	327	0.611621	375	168348	0.222753	0.167402	2.75
CD2_BENIGN_OTHERDIGESTIVE	Benign neoplasm of other and ill-defined parts of digestive system	6	6	337	1.78042	1792	175107	1.02337	0.168654	1.74
E4_GOITREDIFF	Nontoxic diffuse goitre	2	2	297	0.673401	377	152762	0.246789	0.169103	2.73
SULFONYLUREAS	Sulfonylureas	16	16	296	5.40541	5840	154990	3.76799	0.169631	1.43
H7_REFRAACCOMMODIS	Disorders of refraction and accommodation	8	8	329	2.43161	2564	170976	1.49963	0.16984	1.62
VWXY20_SUPPLE_FACTO_RELATED_CAUSES_MORBIDI_MORTA_CLASSIFIED_ELSEW	Supplementary factors related to causes of morbidity and mortality classified elsewhere	2	2	341	0.58651	381	176518	0.215842	0.170051	2.72
K11_BILIAOTH	Other diseases of biliary tract	3	3	302	0.993377	738	158425	0.465836	0.170216	2.13
F5_SCHIZOAFF	Schizoaffective disorder	6	6	325	1.84615	1807	168900	1.06986	0.171557	1.73
REAC_ARTHRO_NOS	Other/unspecified reactive arthropathies	3	3	340	0.882353	732	176053	0.415784	0.171728	2.12
TBC_RESP_ICD8	Respiratory TBC, ICD-8 codes not specifying whether confirmed bacteriologically or histologically	2	2	341	0.58651	383	176216	0.217347	0.171869	2.7
CD2_NONHODGKIN_NAS_EXALLC	NA	2	2	279	0.716846	392	147282	0.266156	0.17255	2.69
CD2_BENIGN_BREAST	Benign neoplasm of breast	6	6	203	2.95567	1692	98669	1.71482	0.172679	1.72
H7_CONVERSTRAB	Convergent concomitant strabismus	3	3	329	0.911854	737	170976	0.431055	0.17287	2.12
CD2_FOLLICULAR_LYMPHOMA_EXALLC	NA	2	2	279	0.716846	393	147282	0.266835	0.173222	2.69
ST19_INTRACR_INJURY	Intracranial injury	19	19	303	6.27063	7340	159846	4.59192	0.174121	1.37
I9_POSTAMI	Status post-ami	4	4	289	1.38408	1141	152621	0.747604	0.175525	1.85
R18_ABNORMAL_FINDI_EXAMI_OTHER_BODY_FLUIDS_SUBST_TISSU_WO_DIAGNOSIS	Abnormal findings on examination of other body fluids, substances and tissues, without diagnosis	9	9	334	2.69461	7402	169497	4.36704	0.175829	0.62
CD2_NONHODGKIN_NAS	Other and unspecified types of non-Hodgkin lymphoma	2	2	341	0.58651	392	176507	0.222088	0.177609	2.64
CD2_FOLLICULAR_LYMPHOMA	Follicular lymphoma	2	2	341	0.58651	393	176506	0.222655	0.178298	2.63
M13_PALINDROMIC	Palindromic rheumatism	1	1	233	0.429185	101	121222	0.0833182	0.1785	5.15
N14_RENALTUB	Renal tubulo-intestitial diseases	32	32	311	10.2894	13136	163763	8.02135	0.17974	1.28
D3_APLASTICANDOTHANAEMIA	Aplastic and other anaemias	13	13	330	3.93939	4719	172180	2.74074	0.180417	1.44
SLE_ICD10	SLE, ICD10	2	2	341	0.58651	397	176502	0.224927	0.181061	2.61
ST19_SEQUEL_INJURI_LOWER_LIMB	Sequelae of injuries of lower limb	0	0	335	0	1162	173902	0.668192	0.181419	0
H7_KERATITISOTH	Other keratitis	0	0	327	0	1191	169604	0.702224	0.181745	0
F5_ANXIETY	Other anxiety disorders	7	7	318	2.20126	6188	161390	3.83419	0.182147	0.57
H7_GLAUCOMA_XFG	Glaucoma, exfoliation	0	0	337	0	1185	170362	0.695578	0.182555	0
G6_TARSTUN	Tarsal tunnel syndrome	1	1	296	0.337838	107	158705	0.0674207	0.182786	5.01
C3_BREAST_EXALLC	NA	17	17	168	10.119	6023	83817	7.18589	0.183338	1.41
E4_DM2NOCOMP	Type 2 diabetes without complications	28	28	281	9.96441	11360	148190	7.66583	0.183508	1.3
VWXY20_EVIDE_ALCOHOL_INVOLVM_DETERM_BLOOD_ALCOHOL_LEVEL	Evidence of alcohol involvement determined by blood alcohol level	1	1	341	0.293255	105	176257	0.0595721	0.185692	4.92
G6_MIGRAINE_WITH_AURA	Migraine with aura	8	8	268	2.98507	2777	144780	1.91808	0.185872	1.56
I9_K_CARDIAC	Death due to cardiac causes	17	17	326	5.21472	6314	170585	3.70138	0.186476	1.41
M13_CERVICOBRACHSDR	Cervicobrachial syndrome	2	2	264	0.757576	2773	134889	2.05576	0.186625	0.37
I9_AF_REIMB	Atrial fibrillation and flutter with reimbursement	21	21	182	11.5385	8171	97214	8.40517	0.186737	1.37
M13_SHOULDER	Shoulder lesions	20	20	265	7.54717	14396	137165	10.4954	0.187345	0.72
E4_VOLUME	Volume depletion	3	3	310	0.967742	766	160461	0.477375	0.18822	2.03
KRA_PSY_SUBSTANCE_EXMORE	NA	13	13	269	4.83271	9768	136501	7.15599	0.188536	0.68
Z21_ALCOHOL_ABUSE_COUNSELLI_SURVE	Alcohol abuse counselling and surveillance	1	1	342	0.292398	107	176792	0.0605231	0.188822	4.83
C3_BREAST	Malignant neoplasm of breast	17	17	192	8.85417	6023	94338	6.38449	0.188934	1.39
L12_PRURIGONAS	Other prurigo	1	1	316	0.316456	106	161699	0.0655539	0.189004	4.83
H7_AMBLYANOPSIA	Amblyopia ex anopsia	2	2	330	0.606061	409	171027	0.239144	0.189034	2.53
E4_DM1REN	Type 1 diabetes with renal complications	3	3	281	1.06762	782	148190	0.527701	0.189109	2.02
F5_PERVASIVE	Pervasive developmental disorders excl. Autism + Asperger	1	1	341	0.293255	107	175519	0.0609621	0.189554	4.81
CD2_MULTIPLE_MYELOMA_PLASMA_CELL_EXALLC	NA	2	2	279	0.716846	418	147282	0.283809	0.190148	2.53
RX_L02BB	L02BB Anti-androgens	3	3	340	0.882353	771	176128	0.43775	0.190214	2.02
Q17_CONGEN_MALFO_EYE_EAR_FACE_NECK	Congenital malformations of eye, ear, face and neck	3	3	340	0.882353	772	176127	0.43832	0.1907	2.01
L12_ACNE_NAS	Other and unspecified acne	1	1	330	0.30303	109	170997	0.0637438	0.191564	4.75
KRA_PSY_SUBSTANCE	Substance abuse	13	13	330	3.93939	9768	167131	5.84452	0.191668	0.67
SLE_FG	SLE (Finngen)	2	2	271	0.738007	417	141876	0.293919	0.191876	2.51
C3_VULVA_EXALLC	NA	1	1	168	0.595238	105	83817	0.125273	0.19215	4.75
OSTPOPATFRACTURE	Drug-induced osteoporosis with pathological fracture	1	1	342	0.292398	109	176308	0.0618236	0.192431	4.73
N14_SPERMATOCELE	Spermatocele	3	3	106	2.83019	837	59455	1.40779	0.194169	2.01
T1D_WIDE1	Type 1 diabetes, wide definition, subgroup 1	11	11	276	3.98551	3963	146313	2.70858	0.195107	1.47
CD2_MULTIPLE_MYELOMA_PLASMA_CELL	Multiple myeloma and malignant plasma cell neoplasms	2	2	341	0.58651	418	176481	0.236853	0.195665	2.48
M13_SLE	Systemic lupus erythematosus	2	2	335	0.597015	417	172722	0.241428	0.196088	2.47
E4_PORBILIR	Disorders of porphyrin and bilirubin metabolism	1	1	310	0.322581	112	160461	0.0697989	0.196457	4.62
C3_VULVA	Malignant neoplasm of vulva	1	1	208	0.480769	105	100256	0.104732	0.197986	4.59
E4_LIPOPROTNAS	Disorder of lipoprotein metabolism, unspecified	5	5	310	1.6129	1362	160461	0.848804	0.198839	1.9
D3_NUTRIANAEMIAOTHER	Other nutritional anaemias	1	1	333	0.3003	113	171204	0.0660031	0.199174	4.55
R18_ABNORMAL_FINDI_SECRE_SMEARS_CERVIX_UTERI_VAGINA_VULVA	Abnormal findings in secretions and smears from cervix uteri vagina vulva	8	8	334	2.39521	6619	169497	3.90508	0.199225	0.61
ST19_INJURI_HEAD	Injuries to the head	40	40	303	13.2013	17053	159846	10.6684	0.200042	1.24
ASTHMA_HOSPITAL_PNEUMONIA	Asthma, hospital admissions 3, pneumonia	11	11	213	5.16432	4038	113428	3.55997	0.200851	1.45
M13_OSTEONECROSIS	Osteonecrosis	2	2	326	0.613497	430	169858	0.253153	0.202071	2.42
H7_ENTROPION	Entropion and trichiasis of eyelid	3	3	322	0.931677	789	165083	0.477941	0.2031	1.95
E4_FLUIDELECTRO	Other disorders of fluid, electrolyte and acid-base balance	9	9	310	2.90323	3014	160461	1.87834	0.204474	1.55
M13_HALLUXVALGUS	Hallux valgus (acquired)	18	18	233	7.72532	6861	121222	5.65986	0.204779	1.36
M13_LOWBACKPAINORANDSCIATICA	Lower back pain or/and sciatica	22	22	321	6.85358	14806	162093	9.13426	0.205328	0.75
ST19_FRACT_LUMBAR_SPINE_PELVIS	Fracture of lumbar spine and pelvis	7	7	330	2.12121	2163	172399	1.25465	0.206618	1.69
M13_PYOGARTH	Pyogenic arthritis	3	3	233	1.28755	807	121222	0.665721	0.206768	1.93
H7_OTHERCONJ	Other disorders of conjunctiva	5	5	314	1.59236	1433	164762	0.869739	0.207046	1.83
CD2_BENIGN_SMALL_INTESTINE_EXALLC	NA	2	2	277	0.722022	446	147007	0.303387	0.207717	2.38
L12_ACNE_VULGARIS	Acne vulgaris	3	3	330	0.909091	807	170997	0.471938	0.207765	1.93
J10_BRONCHIECTASIS	Bronchiectasis	3	3	291	1.03093	815	152176	0.535564	0.208237	1.92
CD2_INSITU_SKIN_LOWERLIMB_EXALLC	NA	1	1	279	0.358423	122	147240	0.0828579	0.20831	4.33
ST19_DIFFU_BRAIN_INJURY	Diffuse brain injury	2	2	198	1.0101	484	113935	0.424804	0.208398	2.38
K11_GULC	Gastric ulcer	7	7	289	2.42215	2238	154218	1.45119	0.209325	1.67
C3_SECONDARY_NAS_EXALLC	NA	1	1	279	0.358423	123	147282	0.0835133	0.209758	4.29
R18_ABNORMALITI_HEART_BEAT	Abnormalities of heart beat	12	12	253	4.74308	4334	134196	3.2296	0.211226	1.47
GLUCLOW_OTH	Other blood glucose lowering drugs, excl. Insulins	7	7	296	2.36486	2217	154990	1.43041	0.211618	1.65
CD2_INSITU_SKIN_LOWERLIMB	Carcinoma in situ of skin of lower limb, including hip	1	1	342	0.292398	122	176777	0.0690135	0.212068	4.24
C3_SECONDARY_NAS	Secondary malignant neoplasm of other and unspecified sites	1	1	342	0.292398	123	176776	0.0695796	0.213594	4.2
Z21_PERSONS_ENCOUNTERI_HEALTH_SERVI_SPECIFIC_PROCED_NOT_CARRIED	Persons encountering health services for specific procedures, not carried out	2	2	301	0.664452	452	158735	0.284751	0.213712	2.33
M13_POLYARTERETAL	Polyarteritis nodosa and related conditions	1	1	335	0.298507	123	172722	0.0712127	0.21408	4.19
H7_RETINOPATHYDIAB_NAS	Other diabetic retinopathy	3	3	323	0.928793	808	164973	0.489777	0.214125	1.9
J10_ASTHMA_MAIN	Asthma (only as main-diagnosis)	32	32	213	15.0235	13531	113428	11.9292	0.214274	1.26
M13_BURSITISOTH	Other bursitis, not elsewhere classified	1	1	265	0.377358	124	137165	0.0904021	0.214995	4.17
CD2_BENIGN_SMALL_INTESTINE	Benign neoplasm: Small intestine	2	2	341	0.58651	446	176453	0.252759	0.215348	2.32
G6_HERATAXIA	Hereditary ataxia	1	1	342	0.292398	124	176509	0.0702514	0.215403	4.16
C3_EYE_ADNEXA_EXALLC	NA	1	1	279	0.358423	127	147282	0.0862291	0.215734	4.16
M13_MYALGIA	Myalgia	7	7	265	2.64151	2229	137165	1.62505	0.216076	1.63
O15_PUERP_COMPL_NAS	Complications of the puerperium, not elsewhere classified	2	2	204	0.980392	416	98398	0.422773	0.216263	2.32
CHOLELITH_BROAD	Cholelithiasis, broad definition with cholecystitis	37	37	302	12.2517	15683	158425	9.89932	0.216945	1.24
T2D_WIDE	Type 2 diabetes, wide definition	32	32	283	11.3074	13418	149703	8.96308	0.217174	1.26
M13_SPINENTHES	Spinal enthesopathy	2	2	264	0.757576	445	134889	0.329901	0.218942	2.3
C3_EYE_ADNEXA	Malignant neoplasm of eye and adnexa	1	1	342	0.292398	127	176772	0.071844	0.219668	4.07
N14_TUBULOINTNEPHRNAS	Tubulo-interstitial nephritis, not spesified as acute or chronic	3	3	311	0.96463	845	163763	0.51599	0.220048	1.87
E4_ACIDOSIS	Acidosis	1	1	310	0.322581	128	160461	0.0797702	0.220951	4.04
J10_ACUTEUPPERINFEC	Acute upper respiratory infections of multiple and unspecified sites	20	20	291	6.87285	13802	148969	9.26501	0.221172	0.74
SLE_COMORB	SLE-related co-morbidities	75	75	174	43.1034	33011	91355	36.1349	0.221786	1.19
L12_INTERNALSUBSTANCEDERM	Dermatitis due to substances taken internally	3	3	316	0.949367	826	161699	0.510826	0.222502	1.86
RHEUMA_ARHTROPAT_REACTIVE	Reactive arthropathies, FINNGEN	3	3	271	1.10701	846	141876	0.596295	0.223205	1.86
CD2_BENIGN_HEMANGIOMA_EXALLC	NA	3	3	276	1.08696	863	146621	0.588592	0.22539	1.85
H7_CATARACTOTHER	Other cataract	7	7	299	2.34114	6034	154905	3.89529	0.22589	0.6
HEPATITIS_ACUTE_OTHER_VIRAL	Other acute viral hepatitis	1	1	342	0.292398	131	176187	0.0743528	0.226347	3.93
N14_DIALYSIS	Dialysis	2	2	332	0.60241	465	172745	0.269183	0.226985	2.24
ST19_FRACT_WRIST_HAND_LEVEL	Fracture at wrist and hand level	12	12	314	3.82166	4415	161655	2.73112	0.227805	1.4
O15_PREG_HYDAT	Hydatidiform mole	1	1	185	0.540541	117	84564	0.138357	0.228238	3.91
CD2_BENIGN_SKIN_TRUNK_EXALLC	NA	2	2	277	0.722022	476	146973	0.323869	0.228432	2.23
D1_ICD8	ICD-8 DM (Sub-endpoint used for defining DM endpoints)	2	2	333	0.600601	466	172349	0.270382	0.229433	2.22
M13_SOFTTISSUEOTH	Other soft tissue disorders, not elsewhere classified	34	34	265	12.8302	14140	137165	10.3088	0.232062	1.24
CD2_NONFOLLICULAR_LYMPHOMA_EXALLC	NA	3	3	279	1.07527	873	147282	0.59274	0.233016	1.81
ST19_OPEN_WOUND_FOREA	Open wound of forearm	3	3	324	0.925926	855	166893	0.512304	0.234384	1.81
ST19_OTHER_UNSPE_INJURI_THORAX	Other and unspecified injuries of thorax	1	1	330	0.30303	138	171641	0.0804004	0.234854	3.77
CD2_BENIGN_HEMANGIOMA	Haemangioma, any site	3	3	340	0.882353	863	176036	0.490241	0.236133	1.8
CD2_BENIGN_SKIN_TRUNK	Benign neoplasm: Skin of trunk	2	2	341	0.58651	476	176423	0.269806	0.236623	2.17
R18_OTHER_SYMPTOMS_SIGNS_INVOLVI_NERVOUS_MUSCULOS_SYSTEMS	Other symptoms and signs involving the nervous and musculoskeletal systems	13	13	327	3.97554	4736	170085	2.78449	0.23715	1.43
J10_RESPCONDEXT	Respiratory conditions due to other external agents	1	1	339	0.294985	139	175512	0.0791969	0.237259	3.72
E4_OBESITYNAS	Obesity, other/unspecified	10	10	328	3.04878	3489	170376	2.04782	0.237415	1.49
R18_RETEN_URINE	Retention of urine	10	10	309	3.23625	3603	165187	2.18116	0.238156	1.48
Z21_PERSONS_W_POTEN_HEALTH_HAZARDS_RELATED_FAMILY_PERSONAL_HISTORY_CERTA_CONDI_INFLUENCI_HEALTH_STATUS	Persons with potential health hazards related to family and personal history and certain conditions influencing health status	40	40	303	13.2013	17372	159527	10.8897	0.238597	1.21
AD_EO_EXMORE	NA	2	2	173	1.15607	502	93979	0.534162	0.239077	2.16
H7_CONJUNCTIVA	Disorders of conjunctiva	29	29	314	9.23567	12137	164762	7.36638	0.239083	1.25
J10_PNEUMOPNEUMO	Pneumonia due to Streptococcus pneumoniae	2	2	298	0.671141	482	154769	0.311432	0.239716	2.16
Q17_OTHER_CONGEN_MALFO_EAR	Other congenital malformations of ear	1	1	340	0.294118	141	176127	0.0800559	0.240087	3.67
KRA_PSY_MOOD_EXMORE	NA	48	48	269	17.8439	20255	136530	14.8356	0.240403	1.2
AB1_OTHER_CHLAMYDIAE	Other diseases caused by chlamydiae	1	1	342	0.292398	141	176758	0.0797701	0.240561	3.67
C3_LARYNX_EXALLC	NA	1	1	279	0.358423	144	147176	0.097842	0.24078	3.66
CD2_NONFOLLICULAR_LYMPHOMA	Non-follicular lymphoma	3	3	340	0.882353	873	176026	0.495949	0.241242	1.78
J10_PLEUROTH	Other pleural conditions	3	3	334	0.898204	870	172151	0.50537	0.241722	1.78
L12_SKIN	Diseases of the skin and subcutaneous tissue	85	85	258	32.9457	39223	137676	28.4894	0.242057	1.16
Q17_CHROMOSOMAL_ABNORMALITI_NOT_ELSEW_CLASSIFIED	Chromosomal abnormalities, not elsewhere classified	1	1	342	0.292398	143	176756	0.0809025	0.2435	3.61
K11_GALLBLAOTH	Other diseases of gallbladder	2	2	302	0.662252	493	158425	0.311188	0.244001	2.13
L12_DECUBITANSULCERANDPRESSURE	Decubitus ulcer and pressure area	2	2	327	0.611621	485	168348	0.288094	0.244762	2.12
C3_LARYNX	Malignant neoplasm of larynx	1	1	342	0.292398	144	176755	0.0814687	0.244965	3.59
M13_SCOLIOSIS	Scoliosis	3	3	264	1.13636	870	134889	0.644975	0.246043	1.76
N14_PHIMOSIS	Redundant prepuce, phimosis and paraphimosis	2	2	106	1.88679	2871	59455	4.82886	0.246154	0.39
Z21_PERSONS_ENCOUNTERI_HEALTH_SERVI_SPECIFIC_PROCED_HEALTH_CARE	Persons encountering health services for specific procedures and health care	42	42	301	13.9535	18164	158735	11.443	0.246201	1.22
I9_IHD	Ischaemic heart disease, wide definition	57	57	286	19.9301	25366	151533	16.7396	0.24688	1.19
J10_CHRONSINUSITIS	Chronic sinusitis	17	17	261	6.51341	6579	136923	4.80489	0.247701	1.36
I9_ANEUR	Endovascular or surgical operations to intracerebral aneurysms	2	2	317	0.630915	495	165040	0.299927	0.247989	2.1
CD2_BENIGN_SPINAL_CORD_EXALLC	NA	1	1	278	0.359712	150	147225	0.101885	0.24854	3.53
M13_SPONDYLINFLAMNAS	Other specified/unspecified inflammatory spondylopathies	2	2	264	0.757576	487	134889	0.361038	0.2491	2.1
M13_CONTRACTUREJOINT	Contracture of joint	1	1	233	0.429185	148	121222	0.12209	0.249615	3.51
AD_EO	Alzheimer’s disease (Early onset)	2	2	331	0.60423	502	173833	0.288783	0.249811	2.09
E4_HYPERLIPNAS	Hyperlipidaemia, other/unspecified	10	10	310	3.22581	3630	160461	2.26223	0.250771	1.43
C3_STOMACH_EXALLC	NA	2	2	279	0.716846	506	147282	0.343559	0.250987	2.09
M13_CERVICALGIA	Cervicalgia	2	2	264	0.757576	2548	134889	1.88896	0.251962	0.4
C3_RECTOSIGMOID_JUNCTION_EXALLC	NA	1	1	279	0.358423	152	147282	0.103203	0.252069	3.47
F5_DELIRIUM	Delirium, not induced by alcohol and other psychoactive substances	3	3	319	0.940439	921	169744	0.542582	0.253133	1.73
CD2_BENIGN_SPINAL_CORD	Benign neoplasm: Spinal cord	1	1	342	0.292398	150	176749	0.0848661	0.253697	3.45
I9_HYPTENSHR	Hypertensive heart and/or renal disease	10	10	257	3.89105	3674	133323	2.75571	0.254537	1.41
C3_MENINGES_EXALLC	NA	2	2	279	0.716846	513	147282	0.348311	0.255868	2.06
H7_EPISCLERITIS	Episcleritis	2	2	327	0.611621	505	169604	0.297752	0.256375	2.05
C3_RECTOSIGMOID_JUNCTION	Malignant neoplasm of rectosigmoid junction	1	1	342	0.292398	152	176747	0.0859986	0.256585	3.4
H8_VERTIGOCENT	Vertigo of central origin	1	1	325	0.307692	154	169746	0.0907238	0.257149	3.39
CD2_BENIGN_HEAMANGIOMA_LYMPHANGIOMA_EXALLC	NA	3	3	276	1.08696	928	146571	0.63314	0.257811	1.72
C3_STOMACH	Malignant neoplasm of stomach	2	2	341	0.58651	506	176393	0.286859	0.258002	2.04
J10_ASTHMA_MAIN_EXMORE	NA	32	32	211	15.1659	13531	110120	12.2875	0.258158	1.23
CD2_BENIGN_SKIN_LIP_EXALLC	NA	1	1	278	0.359712	157	147177	0.106674	0.258495	3.37
ASTHMA_ALLERG	Asthma and allergy	5	5	213	2.34742	1696	113428	1.49522	0.259955	1.57
ASTHMA_HOSPITAL_MAIN	Asthma, hospital admissions , main diagnosis only	32	32	311	10.2894	13526	163373	8.27921	0.261936	1.24
ASTHMA_NAS	Asthma, unspecified (mode)	18	18	213	8.4507	7168	113428	6.31943	0.262399	1.34
L12_ABSCESS_CUT	Cutaneous abscess, furuncle and carbuncle	8	8	325	2.46154	2713	169219	1.60325	0.262415	1.54
N14_VAGINITIS	Vaginitis/vulvovaginitis/vulvitis/abscess of vulva	5	5	187	2.6738	1560	91131	1.71182	0.26249	1.56
C3_MENINGES	Malignant neoplasm of meninges	2	2	341	0.58651	513	176386	0.290839	0.262998	2.02
Z21_CARE_INVOLVI_USE_REHAB_PROCED	Care involving use of rehabilitation procedures	22	22	301	7.30897	8970	158735	5.65093	0.263063	1.29
CD2_BENIGN_SKIN_LIP	Benign neoplasm: Skin of lip	1	1	342	0.292398	157	176742	0.08883	0.263757	3.29
DM_RETINA_PROLIF	Proliferative diabetic retinopathy	9	9	329	2.73556	6861	165660	4.14162	0.263875	0.66
O15_ABORT_MEDICAL	Medical abortion	13	13	185	7.02703	8331	84564	9.85171	0.263964	0.71
CD2_BENIGN_BONE_SHORT_UPPER_EXALLC	NA	1	1	278	0.359712	161	147149	0.109413	0.264128	3.29
K11_CHOLANGI_STRICT	Cholangitis (primary sclerosing, PSC), with reimbursement 202	1	1	326	0.306748	158	168996	0.0934933	0.264509	3.28
KRA_PSY_PUERPER	Mental and behabioural disorders of puerperum, not classified elsewhere	1	1	342	0.292398	158	176741	0.0893963	0.265183	3.27
Z21_FOLLOW__EXAM_TREAT_CONDI_OTH_MALIG_NEOPLASMS	Follow-up examination after treatment for conditions other than malignant neoplasms	13	13	187	6.95187	9872	99123	9.95934	0.265275	0.7
E4_DMICD8	Diabetes, unspecified because of ICD-8	5	5	281	1.77936	1703	148190	1.1492	0.265765	1.55
E4_DMICD8OTHCOMP	Diabetes, unspecified because of ICD-8, with other specified complications	5	5	281	1.77936	1703	148190	1.1492	0.265765	1.55
F5_MENTPUER	Mental and behauvioural disorders associated with the puerperium	1	1	337	0.296736	158	173440	0.0910978	0.266125	3.26
R18_ABNORMAL_FINDI_DIAGNOST_IMAGI_OTHER_BODY_STRUCTURES	Abnormal findings on diagnostic imaging of other body structures	3	3	330	0.909091	919	170221	0.539886	0.266634	1.68
Z21_ROUTI_GENERAL_HEALTH_CHECK_DEFIN_SUBPO	Routine general health check-up of defined subpopulation	1	1	187	0.534759	163	99123	0.164442	0.266918	3.25
G6_HCCOMM	Communicating hydrocephalus	1	1	340	0.294118	160	176382	0.0907122	0.267155	3.24
VWXY20_TYPE_ACCIDENT	Type of accident	1	1	341	0.293255	160	176518	0.0906423	0.267646	3.24
ASTHMA_NAS_EXMORE	NA	18	18	211	8.53081	7168	110120	6.50926	0.26767	1.31
SLEEP	Sleep disorders (combined)	32	32	308	10.3896	13760	161498	8.52023	0.267695	1.22
ASTHMA_ALLERG_EXMORE	NA	5	5	211	2.36967	1696	110120	1.54014	0.269148	1.54
KRA_PSY_PUERPER_EXMORE	NA	1	1	269	0.371747	158	136530	0.115725	0.26944	3.21
CD2_BENIGN_BONE_SHORT_UPPER	Benign neoplasm: Short bones of upper limb	1	1	342	0.292398	161	176738	0.0910953	0.269444	3.21
H8_INNER	Diseases of inner ear	18	18	325	5.53846	7153	169746	4.21394	0.269629	1.31
CD2_BENIGN_HEAMANGIOMA_LYMPHANGIOMA	Haemangioma and lymphangioma, any site	3	3	340	0.882353	928	175971	0.52736	0.269634	1.67
COPD_OPPORTUNIST_INFECTIONS	COPD related to chronic (opportunist) infections	1	1	291	0.343643	163	152176	0.107113	0.269641	3.21
DM_KIDNEYFAIL	Diabetes, kidney failure	5	5	337	1.48368	1688	174431	0.967718	0.270105	1.53
CD2_INSITU_SKIN_FACE_EXALLC	NA	2	2	278	0.719424	535	147098	0.363703	0.270342	1.98
M13_CHRONSYNOVITISHANDWRIST	Chronic crepitant synovitis/bursitis of hand and wrist/periarhritis of wrist	1	1	265	0.377358	162	137165	0.118106	0.270655	3.19
XII_SKIN_SUBCUTAN	Diseases of the skin and subcutaneous tissue	85	85	258	32.9457	39516	137383	28.7634	0.270702	1.15
E4_TESTICHYPO	Testicular hypofunction	1	1	130	0.769231	180	74845	0.240497	0.271046	3.2
GAST_OPER	Any gastric operation	100	100	243	41.1523	56761	120138	47.2465	0.271258	0.87
GASTRO_OPERATIONS	GASTRO-related operations	100	100	243	41.1523	56761	120138	47.2465	0.271258	0.87
O15_PREG_ECTOP	Ectopic pregnancy	1	1	185	0.540541	1584	84564	1.87314	0.271618	0.29
I9_ISCHHEART	Ischemic heart diseases	54	54	289	18.6851	24278	152621	15.9074	0.271791	1.17
K11_ABSCANAL	Abscess of anal and rectal regions	0	0	286	0	985	149001	0.661069	0.272381	0
CD2_BENIGN_RECTUM_ANAL_EXALLC	NA	1	1	278	0.359712	1790	146166	1.22464	0.272633	0.29
ST19_OPEN_WOUND_ANKLE_FOOT	Open wound of ankle and foot	0	0	327	0	977	167639	0.5828	0.272851	0
Z21_CARRIER_INFECTIOUS_DISEA	Carrier of infectious disease	1	1	339	0.294985	164	175461	0.0934681	0.273321	3.16
H8_EUSTSALP	Eustachian salpingitis and obstruction	0	0	328	0	985	167108	0.589439	0.273468	0
E4_DMNAS	Unspecified diabetes	8	8	281	2.84698	2863	148190	1.93198	0.273566	1.47
F5_PANIC	Panic disorder	1	1	318	0.314465	1760	161390	1.09053	0.273857	0.29
E4_DM2COMA	Type 2 diabetes with coma	1	1	281	0.355872	1851	148190	1.24907	0.274315	0.28
H7_GLAUCOMAMEDICATION	Use of antiglaucoma preparations and miotics	0	0	337	0	995	170362	0.58405	0.27455	0
CD2_BENIGN_RECTUM_ANAL	Benign neoplasm: Rectum, anus and anal canal	1	1	342	0.292398	1790	175109	1.02222	0.274629	0.29
K11_DISOESINOTH	Disorders of oesophagus in diseases classified elsewhere	1	1	289	0.346021	170	154218	0.110234	0.274634	3.14
J10_INTERSTITIUM	Other respiratory diseases principally affecting the interstitium	1	1	342	0.292398	1806	175093	1.03145	0.275375	0.28
DM_VITREOUS_BLEEDING	Vitreous bleeding (caused by prolif. dmrp when together with H36.03*)	0	0	329	0	1009	165660	0.609079	0.275856	0
H7_VITRHAEMORR	Vitreous haemorrhage	0	0	334	0	1030	171483	0.600643	0.275993	0
ST19_OPEN_WOUND_THORAX	Open wound of thorax	1	1	330	0.30303	167	171641	0.0972961	0.276395	3.11
N14_OTHNONINFVAG	Other noninflammatory disorders of vagina	0	0	122	0	983	57407	1.71233	0.27654	0
R18_OTHER_ABNORMAL_IMMUNOL_FINDI_SERUM	Other abnormal immunological findings in serum	1	1	331	0.302115	167	171979	0.0971049	0.276641	3.11
DRY_AMD	Dry age-related macular degeneration (includes geographic atrophy)	1	1	330	0.30303	1825	167177	1.09166	0.277526	0.28
C_DIFFICILE_ENTEROCOLITIS	Enterocolitis due to Clostridium difficile	0	0	340	0	1054	174856	0.602782	0.278077	0
CD2_INSITU_SKIN_FACE	Carcinoma in situ of skin of other and unspecified parts of face	2	2	341	0.58651	535	176364	0.30335	0.278695	1.93
ST19_OTHER_SPECIFE_INJURI_HIP_THIGH1	Other and specified injuries of hip and thigh	1	1	327	0.30581	170	171283	0.0992509	0.278904	3.08
K11_GIDISEASES	Gastrointestinal diseases	173	173	170	101.765	83873	93026	90.1608	0.279107	1.13
D3_AGRANULOCYTOSIS	Agranulocytosis	0	0	343	0	1055	174737	0.603765	0.279254	0
M13_PATELLARTEND	Patellar tendinitis	1	1	264	0.378788	166	134889	0.123064	0.279321	3.08
N14_HYPERTROPHYBREAST	Hypertrophy of breast	1	1	196	0.510204	1774	93700	1.89328	0.279346	0.27
J10_BRONCHITIS	Acute bronchitis	7	7	330	2.12121	5600	169210	3.3095	0.280071	0.64
ALCOHOLMENTAL	Mental and behavioural disorders due to alcohol, excluding acute intoxication	10	10	333	3.003	7406	169493	4.3695	0.280592	0.69
H8_HL_IDIOP	Sudden idiopathic hearing loss	0	0	294	0	1142	159818	0.714563	0.280727	0
N14_RENFAIL	Renal failure	11	11	332	3.31325	4154	172745	2.4047	0.280962	1.38
K11_VASCINT	Vascular disorders of the intestines	2	2	286	0.699301	543	149001	0.364427	0.281783	1.92
C3_COLON_ADENO_EXALLC	NA	0	0	279	0	1131	147282	0.767915	0.283333	0
N14_URINOTH	Other diseases of urinary system	41	41	302	13.5762	18073	158826	11.3791	0.284121	1.19
AB1_INFECTIONS	Certain infectious and parasitic diseases	92	92	251	36.6534	43011	133888	32.1246	0.28427	1.14
ST19_TOXIC_EFFECT_CARBON_MONOX	Toxic effect of carbon monoxide	1	1	341	0.293255	171	175509	0.0974309	0.284428	3.01
ST19_HYPOTHERMIA	Hypothermia	1	1	336	0.297619	172	173701	0.0990207	0.284769	3.01
G6_TRIOTHUNS	Other and unspecified trigeminal disorders	1	1	296	0.337838	179	158705	0.112788	0.285625	3
K11_OTHGASTR	Other gastritis (incl. Duodenitis)	8	8	289	2.76817	3014	154218	1.95438	0.288511	1.42
E4_HYPODRUG	Drug-induced hypoglycaemia without coma	1	1	342	0.292398	174	175887	0.0989272	0.288777	2.96
C3_COLON_ADENO	Colon adenocarcinoma	0	0	343	0	1131	175768	0.643462	0.288809	0
H7_PAPILLOEDEMA	Papilloedema, unspecified	1	1	341	0.293255	175	175917	0.0994787	0.28941	2.95
F5_SCHIZOTYP	Schizotypal disorder	2	2	325	0.615385	553	168900	0.327413	0.289648	1.88
ST19_INJURI_SHOUL_UPPER_ARM	Injuries to the shoulder and upper arm	29	29	314	9.23567	12443	164456	7.56616	0.290566	1.22
J10_ASTHMACOPDKELA	Asthma/COPD (KELA code 203)	35	35	291	12.0275	15279	152176	10.0403	0.290762	1.2
M13_OVERLAP	Other overlap syndromes	1	1	335	0.298507	176	172722	0.101898	0.290938	2.93
CD2_BENIGN_MELANOCYTIC_EXALLC	NA	8	8	273	2.9304	3026	145280	2.08287	0.291429	1.41
F5_PERSMOOD	Persistent mood disorders	8	8	295	2.71186	3021	156611	1.92898	0.291762	1.41
KRA_PSY_ALCOH	Alcohol abuse, main dg	6	6	337	1.78042	1984	174915	1.13427	0.292483	1.57
G6_MYASTHENIA	Myasthenia gravis	1	1	339	0.294985	178	175631	0.101349	0.292496	2.91
R18_ABDOMI_PELVIC_PAIN	Abdominal and pelvic pain	83	83	253	32.8063	38127	133272	28.6084	0.293322	1.15
MYELOPROF_NONCML	Myeloproliferative diseases (CML excluded)	2	2	340	0.588235	557	176259	0.316012	0.293398	1.86
KELA_DIAB_INSUL_EXMORE	NA	51	51	281	18.1495	22797	147714	15.4332	0.293637	1.18
KELA_DIAB_INSUL	Diabetes, insuline treatment (Kela reimbursement)	51	51	292	17.4658	22797	154102	14.7934	0.29378	1.18
G6_SLEEPDISOTH	Other sleepdisorders	4	4	268	1.49254	1208	144780	0.834369	0.294376	1.79
D3_COAGDEF_PURPUR_HAEMORRHAGIC	Coagulation defects, purpura and other haemorrhagic conditions	6	6	337	1.78042	1998	174901	1.14236	0.294387	1.56
G6_ATROPHCIRCUM	Circumscribed brain atrophy	1	1	330	0.30303	182	173328	0.105003	0.294574	2.89
G6_DEGENOTH	Other and unspecified degenerative diseases of nervous system	1	1	330	0.30303	182	173328	0.105003	0.294574	2.89
CHILDHOOD_ALLERGY	Childhood allergy (age < 16)	6	6	337	1.78042	2003	174896	1.14525	0.295085	1.55
K11_IBD	Inflammatory bowel disease	5	5	338	1.47929	4420	172479	2.56263	0.295252	0.58
Z21_FOLLOW__EXAM_TREAT_MALIG_NEOPLASMS	Follow-up examination after treatment for malignant neoplasms	4	4	187	2.13904	1191	99123	1.20154	0.295348	1.78
E4_METABO	Other metabolic disorders	4	4	310	1.29032	1167	160461	0.72728	0.296192	1.77
O15_LABOUR_OBSTR_OTHER	Other obstructed labour	2	2	178	1.1236	516	85106	0.606303	0.29622	1.85
N14_URETHRALSTRICT	Urethral stricture	2	2	302	0.662252	569	158826	0.358254	0.296274	1.85
FG_OTHHEART	Other heart diseases	94	94	182	51.6484	43936	97214	45.1951	0.298141	1.14
N14_COMPLICARTFERT	Complications associated with artificial fertilization	1	1	197	0.507614	170	95434	0.178134	0.298193	2.85
KRA_PSY_ALCOH_EXMORE	NA	6	6	269	2.23048	1984	136530	1.45316	0.298689	1.53
ST19_EFFEC_FOREI_BODY_ENTERING_NATURAL_ORIFI	Effects of foreign body entering through natural orifice	3	3	340	0.882353	3074	173825	1.76845	0.298768	0.5
K11_KELAUC1	UC patients in KELA-register (code 208), prior to 1994	2	2	339	0.589971	561	174607	0.321293	0.298811	1.84
E4_TESTIDYS	Testicular dysfunction	1	1	130	0.769231	203	74845	0.271227	0.299712	2.84
Z21_PRESENCE_OTH_DEVICES	Presence of other devices	6	6	303	1.9802	2065	159527	1.29445	0.299772	1.53
Q17_CONGEN_MALFO_UTERUS_CERVIX	Congenital malformations of uterus and cervix	1	1	341	0.293255	183	175853	0.104064	0.300445	2.82
H8_HL_PRESBY	Presbycusis	4	4	294	1.36054	1253	159818	0.784017	0.30137	1.74
K11_OESITIS	Oesophagitis	2	2	289	0.692042	585	154218	0.379333	0.301579	1.82
RX_L01BB02	6-mercaptopurine	1	1	295	0.338983	187	154757	0.120835	0.301642	2.81
IX_CIRCULATORY	Diseases of the circulatory system	163	163	180	90.5556	79046	97853	80.7804	0.301893	1.12
J10_ASBESTPNEUMOC	Pneumoconiosis due to asbestos and other mineral fibres	1	1	339	0.294985	185	175512	0.105406	0.30217	2.8
M13_ARTHROSIS_KNEE_PRIM_KNEESURG	Gonarthrosis, primary, with knee surgery	8	8	308	2.5974	6462	160909	4.01593	0.302975	0.65
G6_TRINEU	Trigeminal neuralgia	2	2	296	0.675676	590	158705	0.371759	0.303058	1.82
H7_SCLERITISEPISCLERITIS	Scleritis and episcleritis	2	2	327	0.611621	572	169604	0.337256	0.303844	1.81
ST19_BURN_CORROSION_SHOUL_UPPER_LIMB_WRIST_HAND	Burn and corrosion of shoulder and upper limb, except wrist and hand	1	1	341	0.293255	186	176176	0.105576	0.304044	2.78
R18_SYMPTOMS_SIGNS_INVOLVI_SKIN_SUBCU_TISSUE	Symptoms and signs involving the skin and subcutaneous tissue	20	20	323	6.19195	8274	168625	4.90675	0.304483	1.26
RESPIRATORYINSUFF	Respiratory insufficiency	2	2	214	0.934579	591	114589	0.515756	0.304765	1.81
RX_L04AC	L04AC Interleukin inhibitors	1	1	342	0.292398	187	176712	0.105822	0.305362	2.76
L12_CHRONICULCEROFSKIN	Chronic ulcer of skin, not elsewhere classified	2	2	327	0.611621	571	168348	0.339178	0.306149	1.8
ILD_ENDPOINTS	Interstitial lung disease endpoints	26	26	317	8.20189	16604	160295	10.3584	0.306972	0.79
G6_CARPTU	Carpal tunnel syndrome	20	20	296	6.75676	8576	158705	5.40374	0.307459	1.25
K11_ACHAL	Achalasia of cardia	1	1	289	0.346021	196	154218	0.127093	0.309174	2.72
M13_POSTOPMUSCULOSKE	Postprocedural musculoskeletal disorders, not elsewhere classified	2	2	340	0.588235	577	175416	0.328932	0.309486	1.79
N14_OBSTRUREFLUROPATH	Other obstructive and reflux uropathy	4	4	311	1.28617	1253	163763	0.76513	0.309752	1.68
F5_ALCOHOL	Mental and behavioural disorders due to alcohol, excluding acute intoxication	12	12	330	3.63636	8474	166915	5.07684	0.311332	0.72
VWXY20_BLOOD_ALCOHOL_ALCOHOL_INTOX_LEVEL	Blood alcohol or alcohol intoxication level	1	1	341	0.293255	192	176518	0.108771	0.311589	2.7
ST19_BURN_CORROSION_HIP_LOWER_LIMB_ANKLE_FOOT	Burn and corrosion of hip and lower limb, except ankle and foot	1	1	341	0.293255	192	176171	0.108985	0.312094	2.69
L12_ATROPHICSKIN	Atrophic disorders of skin	4	4	327	1.22324	1238	168348	0.735381	0.312754	1.66
RHEUMA_SEROPOS_OTH_ICD10	Other/unspecified seropositiverheumatoid arthritis (ICD-10)	9	9	334	2.69461	3327	173572	1.91678	0.313683	1.41
M13_BURSITISHIPOTH	Other bursitis of hip	1	1	265	0.377358	195	137165	0.142165	0.315769	2.65
CD2_BENIGN_MELANOCYTIC_UPPERLIMB_EXALLC	NA	1	1	278	0.359712	200	147155	0.135911	0.316459	2.65
VD_SC	Vascular dementia (subcortical)	1	1	323	0.309598	201	171075	0.117492	0.317493	2.64
RA_CO_MORB	Rheumatoid arthritis -related co-morbidities	75	75	174	43.1034	34072	91355	37.2963	0.317977	1.16
G6_MYONEU	Diseases of the myoneural junction and muscle	4	4	339	1.17994	1268	175631	0.721968	0.318063	1.63
G6_LSROOT	Lumbosacral root disorders, not elsewhere classified	1	1	296	0.337838	204	158705	0.12854	0.318209	2.63
O15_PRE_OR_ECLAMPSIA	Pre-eclampsia or eclampsia	9	9	198	4.54545	3130	95197	3.28792	0.318295	1.38
O15_CONCEPT_ABNORM	Other abnormal products of conception	6	6	185	3.24324	4554	84564	5.38527	0.31949	0.6
K11_DULC	Duodenal ulcer	4	4	289	1.38408	1314	154218	0.852041	0.320021	1.62
G6_NEUROOTH	Other disorders of nervous system	2	2	315	0.634921	609	167072	0.364514	0.320444	1.74
N14_HABITABORT	Habitual aborter	1	1	122	0.819672	180	57407	0.313551	0.320766	2.61
J10_BRONCH	Bronchitis, not specified as acute or chronic	4	4	291	1.37457	1294	152176	0.850331	0.32159	1.62
F5_HABIT	Habit and impulse disorders	1	1	334	0.299401	199	171894	0.115769	0.322381	2.59
F5_MIXPER	Mixed and other personality disorders	4	4	334	1.1976	1277	171894	0.7429	0.32244	1.61
CD2_BENIGN_MELANOCYTIC_UPPERLIMB	Melanocytic naevi of upper limb, including shoulder	1	1	342	0.292398	200	176699	0.113187	0.322654	2.58
K11_CHRONPANC	Chronic pancreatitis	4	4	302	1.3245	1303	158425	0.822471	0.322811	1.61
Z21_PROBL_RELATED_NEGAT_LIFE_EVENTS_CHILDH	Problems related to negative life events in childhood	1	1	336	0.297619	200	173018	0.115595	0.32355	2.57
RHEUMA_SEROPOS_OTH	Other/unspecified seropositiverheumatoid arthritis	9	9	334	2.69461	3423	173431	1.9737	0.323812	1.37
L12_FOLLICULARCYST	Follicular cysts of skin and subcutaneous tissue	6	6	330	1.81818	2171	170997	1.26961	0.324046	1.43
N14_CHRONEPHROPATH	Chronic nephritic syndrome	2	2	336	0.595238	600	173689	0.345445	0.324922	1.72
DM_RETINA_PROLIF_NOS_ET_OPER	Proliferative diabetic retinopathy (Unspecified diabetic retinopathy + operation)	6	6	334	1.79641	5026	170038	2.95581	0.324966	0.61
R18_CONVU_NOT_ELSEW_CLASSIFIED	Convulsions, not elsewhere classified	9	9	275	3.27273	3441	142910	2.40781	0.32536	1.36
RHEUMA_SEROPOS	Seropositive rheumatoid arthritis	9	9	271	3.32103	3468	141876	2.44439	0.325517	1.36
N14_POSTMENBLEED	Postmenopausal bleeding	13	13	122	10.6557	4650	57407	8.10006	0.325583	1.32
M13_OLECRANONBURSITIS	Olecranon bursitis	2	2	265	0.754717	602	137165	0.438887	0.326085	1.72
C3_SMALL_INTESTINE_EXALLC	NA	1	1	279	0.358423	207	147282	0.140547	0.326171	2.55
N14_GENITOUROTH	Other disorders of the genitourinary system	4	4	339	1.17994	1305	175594	0.743192	0.327537	1.59
D3_THROMBOCYTOPENIANAS	Thrombocytopenia, unspecified	2	2	337	0.593472	608	174901	0.347625	0.328838	1.71
RHEUMA_SEROPOS_WIDE	Seropositive rheumatoid arthritis, wide	9	9	334	2.69461	3466	173431	1.99849	0.328906	1.35
XIV_GENITOURINARY	Diseases of the genitourinary system	166	166	177	93.7853	80944	95955	84.3562	0.329426	1.11
I9_PHLETHROMBDVTLOW	DVT of lower extremities	9	9	287	3.13589	3592	153951	2.33321	0.330159	1.34
F5_Dementia_U_EXMORE	NA	4	4	173	2.31214	1383	93979	1.47161	0.331582	1.57
C3_SMALL_INTESTINE	Malignant neoplasm of small intestine	1	1	342	0.292398	207	176692	0.117153	0.331787	2.5
KRA_PSY_AUTISM	Autism spe	1	1	342	0.292398	207	176692	0.117153	0.331787	2.5
M13_OSTEOCHONDRO	Osteopathies and chondropathies	17	17	326	5.21472	7041	169858	4.14523	0.332485	1.26
Z21_POSTPA_CARE_EXAMI	Postpartum care and examination	6	6	295	2.0339	2163	148885	1.4528	0.334224	1.4
E4_DM1_STRICT	Type 1 diabetes, strict (exclude DM2)	6	6	282	2.12766	2265	148605	1.52417	0.335605	1.4
O15_PUERP_SEPSIS	Puerperal sepsis	2	2	204	0.980392	574	98398	0.583345	0.336347	1.68
KRA_PSY_AUTISM_EXMORE	NA	1	1	269	0.371747	207	136530	0.151615	0.336762	2.45
ST19_CONCUSSION	Concussion	18	18	198	9.09091	8136	113935	7.14091	0.336931	1.27
N14_PROSTATITIS	Inflammatory diseases of prostate (prostatitis)	4	4	106	3.77358	1447	59455	2.43377	0.337034	1.55
M13_HAMMERTOE	Other hammer toe(s) (acquired)	2	2	233	0.858369	2395	121222	1.97571	0.338381	0.43
Q17_CONGEN_MALFO_GREAT_ARTERIES	Congenital malformations of great arteries	1	1	340	0.294118	212	175448	0.120834	0.338559	2.43
DM_EYE_OPER	Operations, diabetic retinopathy	2	2	273	0.732601	2402	142853	1.68145	0.338943	0.44
F5_DEMNAS	Unspecified dementia	4	4	319	1.25392	1384	169744	0.815345	0.339038	1.54
ST19_INJURI_THORAX	Injuries to the thorax	13	13	330	3.93939	5258	171641	3.06337	0.339049	1.29
Z21_PROBL_RELATED_MEDICAL_FACILITI_OTH_HEALTH_CARE	Problems related to medical facilities and other health care	2	2	301	0.664452	626	156955	0.39884	0.339474	1.67
F5_AUTISM	Autism	1	1	341	0.293255	213	175519	0.121354	0.340532	2.42
COLITALLERG	Allergic colitis	1	1	333	0.3003	212	170386	0.124423	0.340891	2.41
E4_DIABETES	Diabetes mellitus	62	62	281	22.0641	28709	148190	19.3731	0.341319	1.14
M13_INTERVERTEB	Other intervertebral disc disorders	36	36	264	13.6364	15565	134889	11.5391	0.342377	1.18
ST19_SUPERF_INJURY_HIP_THIGH	Superficial injury of hip and thigh	4	4	327	1.22324	1376	171283	0.803349	0.342837	1.52
F5_Dementia_U	Undefined dementia	4	4	329	1.21581	1383	172992	0.799459	0.343317	1.52
C3_OVARY_EXALLC	NA	2	2	168	1.19048	604	83817	0.720618	0.344176	1.65
I9_THROMBOTH	Other embolism and thrombosis	4	4	287	1.39373	1416	153951	0.919773	0.344815	1.52
F5_STRESSOTH	Other reactioin to severe stress, and adjustment disorders	7	7	318	2.20126	5462	161390	3.38435	0.34612	0.65
C3_CANCER	Malignant neoplasm	64	64	279	22.9391	29617	147282	20.109	0.346573	1.14
CD2_BENIGN_OVARY_EXALLC	NA	7	7	163	4.29448	2400	82050	2.92505	0.346794	1.47
H8_MED_SUPP	Suppurative and unspecified otitis media	7	7	328	2.13415	5507	167108	3.29547	0.34703	0.65
SYSTSCLE_ICD10	Systemic sclerosis, icd10	1	1	342	0.292398	219	176680	0.123953	0.347159	2.36
K11_REFLUX	Gastro-oesophageal reflux disease	23	23	289	7.95848	10167	154218	6.59262	0.34812	1.21
Z21_CONTRACEPTIVE_MANAG	Contraceptive management	15	15	295	5.08475	10056	148885	6.75421	0.348812	0.75
I9_NONISCHCARDMYOP_STRICT	Nonischemic cardiomyopathy	2	2	283	0.706714	653	150661	0.433423	0.348938	1.63
CD2_BENIGN_MELANOCYTIC_FACE_EXALLC	NA	2	2	279	0.716846	646	146818	0.440001	0.349329	1.63
ST19_COMPLICATIO_GENITO_PROSTHET_DEVICES_IMPLANTS_GRAFTS	Complications of genitourinary prosthetic devices, implants and grafts	1	1	316	0.316456	221	162801	0.135749	0.350503	2.33
CD2_BENIGN_DUODENUM_EXALLC	NA	1	1	278	0.359712	227	147137	0.154278	0.350524	2.33
J10_EXTERLUNG	Lung diseases due to external agents	4	4	339	1.17994	1387	175512	0.790259	0.350643	1.49
MULTIMORB	Multimorbidity, for COPD	150	150	193	77.7202	72935	103964	70.1541	0.351089	1.11
H8_HL_MIX_NAS	Mixed conductive and sensorineural hearing loss	4	4	294	1.36054	1461	159818	0.914165	0.352057	1.49
ACUTE_RESPIRATORY_INFECTIONS	Asthma/COPD-related acute respiratory infections	54	54	261	20.6897	31588	131682	23.9881	0.353433	0.86
ASTHMA_ACUTE_RESPIRATORY_INFECTIONS	Asthma-related acute respiratory infections	54	54	261	20.6897	31588	131682	23.9881	0.353433	0.86
SYSTSCLE_FG	Systemic sclerosis (FG)	1	1	271	0.369004	227	141876	0.159999	0.353607	2.31
ST19_OPEN_WOUND_LOWER_LEG	Open wound of lower leg	4	4	304	1.31579	1382	155283	0.889988	0.354813	1.48
K11_OTHDISSTOMDUOD	Other diseases of stomach and duodenum	2	2	289	0.692042	664	154218	0.430559	0.355268	1.61
CD2_BENIGN_SMALL_INTESTINE_OTH_EXALLC	NA	1	1	278	0.359712	231	147148	0.156985	0.355398	2.29
K11_VOLVU	Volvulus	1	1	286	0.34965	228	149001	0.153019	0.356176	2.28
CD2_BENIGN_MELANOCYTIC_FACE	Melanocytic naevi of other and unspecified parts of face	2	2	341	0.58651	646	176253	0.366519	0.357054	1.6
CD2_BENIGN_DUODENUM	Benign neoplasm: Duodenum	1	1	342	0.292398	227	176672	0.128487	0.357211	2.28
CD2_BENIGN_OVARY	Benign neoplasm of ovary	7	7	202	3.46535	2400	97961	2.44995	0.357359	1.41
M13_SYSTSLCE	Systemic sclerosis	1	1	335	0.298507	227	172722	0.131425	0.357772	2.27
CD2_BENIGN_LEIOMYOMA_UTERI_EXALLC	NA	33	33	139	23.741	14569	72789	20.0154	0.358188	1.19
G6_HEMIPLE	Hemiplegia	2	2	341	0.58651	646	175490	0.368112	0.359	1.59
C3_OVARY	Malignant neoplasm of ovary	2	2	207	0.966184	604	99757	0.605471	0.359088	1.6
NAFLD	Nonalcoholic fatty liver disease	2	2	341	0.58651	651	176248	0.369366	0.360524	1.59
DM_IBD	Diabetes 1 & 2, IBD co-morbidity	61	61	101	60.396	28297	54876	51.5653	0.361208	1.17
R18_COUGH	Cough	14	14	253	5.5336	5910	134196	4.40401	0.36142	1.26
ABDOM_HERNIA	Hernia of abodminal wall	14	14	329	4.25532	5790	171109	3.38381	0.362039	1.26
PDSTRICT_EXMORE	NA	4	4	173	2.31214	1495	94096	1.5888	0.362158	1.46
CD2_BENIGN_SMALL_INTESTINE_OTH	Benign neoplasm: Other and unspecified parts of small intestine	1	1	342	0.292398	231	176668	0.130754	0.362178	2.24
J10_BRONCHIOLITIS	Acute bronchiolitis	2	2	330	0.606061	652	169210	0.38532	0.364852	1.57
F5_DEPRESSIO	Depression	39	39	295	13.2203	17794	156611	11.3619	0.36544	1.16
ASTHMA_EXCL	Excluding asthma or asthma-COPD overlap	129	129	214	60.2804	62310	114589	54.3769	0.365507	1.11
I9_CHD_NOREV	Major coronary heart disease event excluding revascularizations	22	22	316	6.96203	13809	160163	8.62184	0.365712	0.81
Z21_PERSONS_W_POTEN_HEALTH_HAZARDS_RELATED_COMMUNICAB_DISEA	Persons with potential health hazards related to communicable diseases	4	4	339	1.17994	1438	175461	0.819555	0.366251	1.44
H7_CONJUNCTIVITIS	Conjunctivitis	25	25	314	7.96178	10910	164762	6.62167	0.36662	1.2
L12_LICHENPLANUS	Lichen planus	4	4	335	1.19403	1431	171917	0.832378	0.367905	1.43
ST19_DISLO_SPRAIN_STRAIN_JOINTS_LIGAM_THORAX	Dislocation, sprain and strain of joints and ligaments of thorax	1	1	330	0.30303	238	171641	0.138662	0.368802	2.19
CONGEN_HEART_ARTER	Congenital malformations of heart and great arteries	4	4	339	1.17994	1447	175452	0.824727	0.369089	1.43
R18_OTHER_ABNORMAL_FINDI_BLOOD_CHEMIS	Other abnormal findings of blood chemistry	1	1	331	0.302115	239	171979	0.13897	0.370321	2.17
N14_POLYPFEMGEN	Polyp of the female genital tract	9	9	122	7.37705	5952	57407	10.3681	0.371134	0.71
R18_ELEVATED_BLOOD_GLUCOSE_LEVEL	Elevated blood glucose level	2	2	331	0.60423	670	171979	0.389582	0.371223	1.55
M13_SHORTACHILLES	Short Achilles tendon (acquired)	1	1	265	0.377358	239	137165	0.174243	0.371595	2.17
H8_EXT_OTH	Other otitis externa (chronic)	2	2	336	0.595238	666	173303	0.384298	0.371821	1.55
H7_GLAUCOMA_NTG	Normotensive glaucoma	2	2	337	0.593472	653	170362	0.383301	0.372001	1.55
CD2_BENIGN_UTERUS_NOS_EXALLC	NA	2	2	166	1.20482	648	83379	0.777174	0.37262	1.55
H7_BCKRNDRETINOPAT	Background retinopathy and retinal vascular changes	1	1	323	0.309598	237	164973	0.14366	0.372887	2.16
ARTHRO_SPEC	Other specific arthropathies	1	1	271	0.369004	244	141876	0.171981	0.374281	2.15
Z21_PERSONS_ENCOUNTERI_HEALTH_SERVI_CIRCUMSTANC_RELATED_REPRODUCTION	Persons encountering health services in circumstances related to reproduction	48	48	295	16.2712	28014	148885	18.8159	0.374969	0.86
H7_KERATITIS	Keratitis	11	11	327	3.36391	4295	169604	2.53237	0.375626	1.33
K11_GALLBILPANC	Disorders of gallbladder, biliary tract and pancreas	41	41	302	13.5762	18474	158425	11.661	0.37611	1.16
R18_SYMPTOMS_SIGNS_INVOLVI_CIRCULATO_RESPI_SYSTEMS	Symptoms and signs involving the circulatory and respiratory systems	90	90	253	35.5731	42703	134196	31.8214	0.376566	1.12
E4_PARATHYRO	Disorders of parathyroid gland	7	7	329	2.12766	2714	171017	1.58698	0.377425	1.34
R18_PAIN_THROAT_CHEST	Pain in throat and chest	42	42	253	16.6008	19156	134196	14.2746	0.377488	1.16
CD2_HODGKIN_LYMPHOMA_EXALLC	NA	1	1	279	0.358423	251	147282	0.170421	0.380114	2.1
CD2_BENIGN_RECTUM_EXALLC	NA	1	1	278	0.359712	1566	146301	1.0704	0.380189	0.34
MUCOPROCT	Mucosal proctocolitis	1	1	333	0.3003	1493	170386	0.876246	0.380239	0.34
CD2_BENIGN_VAGINA_EXALLC	NA	1	1	167	0.598802	238	83636	0.284566	0.380547	2.1
K11_CROHN	Crohn disease	1	1	333	0.3003	1520	170386	0.892092	0.380575	0.34
TBC_OTHER_ORGANS	Tuberculosis of other organs	1	1	340	0.294118	247	175961	0.140372	0.381096	2.1
LUNG_CANCER_MESOT	Lung cancer and mesothelioma	1	1	214	0.46729	1651	114589	1.4408	0.381308	0.32
TBC_RESP	Respiratory tuberculosis	2	2	340	0.588235	683	175961	0.388154	0.381868	1.52
CD2_BENIGN_RECTUM	Benign neoplasm: Rectum	1	1	342	0.292398	1566	175333	0.893158	0.382076	0.33
I9_VEINSOTH	Other disorders of veins	11	11	287	3.83275	4588	153951	2.98017	0.38469	1.29
K11_DIAHER	Diaphragmatic hernia	11	11	301	3.65449	4402	154928	2.84132	0.384793	1.29
O15_LABOUR_FETAL_STRESS	Labour and delivery complicated by fetal stress [distress]	3	3	178	1.68539	2693	85106	3.16429	0.385059	0.53
RX_BZD	Benzodiazepine use	42	42	301	13.9535	19195	157704	12.1715	0.385537	1.15
ANY_ATC	Any prescribed medicine buy	342	342	1	34200	175271	1628	10766	0.386022	3.18
H8_EXT_INFNAS	Other infective otitis externa	2	2	336	0.595238	687	173303	0.396416	0.386183	1.5
N14_OTHNONINFUTER	Other noninflammatory disorders of uterus, except cervix	6	6	122	4.91803	4360	57407	7.59489	0.386363	0.65
CD2_HODGKIN_LYMPHOMA	Hodgkin lymphoma	1	1	342	0.292398	251	176648	0.14209	0.386448	2.06
I9_VASCDEM	Vascular dementia	2	2	323	0.619195	706	171075	0.412684	0.386571	1.5
COMB_ORAL_GLUCLOW	Combinations of oral blood glucose lowering drugs	3	3	296	1.01351	2899	154990	1.87044	0.387274	0.54
K11_IBD_STRICT	Inflammatory bowel disease, strict (require KELA)	3	3	333	0.900901	2813	170386	1.65096	0.387501	0.55
F5_SUBSNOALCO	Substance use, excluding alcohol	3	3	330	0.909091	2798	166915	1.6763	0.387706	0.54
AB1_OTHER_VIRAL	Other viral diseases	3	3	340	0.882353	2836	174063	1.6293	0.38791	0.54
R18_ENLARGED_LYMPH_NODES	Enlarged lymph nodes	1	1	275	0.363636	1691	142910	1.18326	0.388839	0.31
ILD_SYST_AUTO_DISEASES	Autoimmune diseases related-to ILD	25	25	317	7.88644	15447	160295	9.63661	0.389115	0.82
F5_NEUROTIC	Neurotic, stress-related and somatoform disorders	25	25	318	7.86164	15509	161390	9.60964	0.389213	0.82
ST19_EFFEC_OTHER_EXTER_CAUSES	Effects of other external causes	1	1	336	0.297619	254	173701	0.146228	0.389752	2.04
J10_PNEUMONISOLLIQ	Pneumonitis due to solids and liquids	2	2	339	0.589971	696	175512	0.396554	0.390503	1.49
ST19_INJURY_INTRA_AB_ORGANS	Injury of intra-abdominal organs	1	1	330	0.30303	258	172399	0.149653	0.391296	2.02
CD2_BENIGN_UTERUS_NOS	Other benign neoplasm of uterus: Other parts/unspecified	2	2	207	0.966184	648	99713	0.649865	0.391589	1.49
CD2_BENIGN_VAGINA	Benign neoplasm: Vulva	1	1	208	0.480769	238	100123	0.237708	0.392125	2.02
I9_OTHHEART	Other heart diseases	98	98	245	40	46991	129908	36.1725	0.3923	1.11
Z21_OTHER_SURGI_FOLLOW__CARE	Other surgical follow-up care	1	1	301	0.332226	262	158735	0.165055	0.393155	2.01
ST19_SEQUEL_INJURI_POISO_OTHER_CONSE_EXTER_CAUSES	Sequelae of injuries, of poisoning and of other consequences of external causes	8	8	335	2.38806	2997	173902	1.72338	0.395346	1.39
H8_HL_NAS	Other specified/unspecified hearing loss	2	2	294	0.680272	739	159818	0.462401	0.395938	1.47
I9_AF	Atrial fibrillation and flutter	38	38	182	20.8791	17325	97214	17.8215	0.396035	1.17
G6_ROOTPLEXOTHUNS	Other and unspecified nerve root and plexus disorders, also in other diseases	5	5	296	1.68919	1780	158705	1.12158	0.396038	1.51
O15_ABORT_UNS	Unspecified abortion	2	2	185	1.08108	621	84564	0.734355	0.396497	1.47
E4_THYTOXGOITDIF	Thyrotoxicosis with diffuse goitr	5	5	297	1.6835	1712	152762	1.1207	0.396606	1.5
H7_LACRIMALSYSTEM	Disorders of lacrimal system	6	6	322	1.86335	4674	165083	2.8313	0.396974	0.66
CD2_BENIGN_MELANOCYTIC	Melanocytic naevi	8	8	335	2.38806	3026	173873	1.74035	0.397484	1.37
Z21_NEED_IMMUNI_OTH_SINGLE_VIRAL_DISEA	Need for immunization against other single viral diseases	1	1	339	0.294985	261	175461	0.148751	0.397594	1.98
F5_VASCDEM	Vascular dementia	2	2	323	0.619195	724	171224	0.422838	0.398029	1.46
COPD_EXCL	COPD differential diagnosis	130	130	213	61.0329	63183	113716	55.5621	0.398093	1.1
DIAB_MED	Diabetes medication	55	55	288	19.0972	25576	151276	16.9068	0.398227	1.13
ILD_DIFF_DG	ILD differential diagnosis	130	130	213	61.0329	63213	113686	55.6032	0.398297	1.1
R18_SYMPTOMS_SIGNS_INVOLVI_NERVOUS_MUSCULOS_SYSTEMS	Symptoms and signs involving the nervous and musculoskeletal systems	16	16	327	4.89297	6814	170085	4.00623	0.399135	1.22
D3_ANAEMIA_IRONDEF_BLOODLOSS	Iron deficiency anaemia secondary to blood loss (chronic)	5	5	333	1.5015	1734	171204	1.01283	0.399775	1.48
K11_HAEMORR	Haemmorrhoids and perianal venous thrombosis	8	8	286	2.7972	3072	149001	2.06173	0.399941	1.36
ST19_COMPLICATIO_OTHER_INTERNAL_PROSTHET_DEVICES_IMPLANTS_GRAFTS	Complications of other internal prosthetic devices, implants and grafts	1	1	316	0.316456	262	162801	0.160933	0.400222	1.97
Z21_TOBAC_USE	Tobacco use	1	1	342	0.292398	263	176636	0.148894	0.400566	1.96
I9_CHD	Major coronary heart disease event	27	27	316	8.5443	16631	160268	10.377	0.403678	0.82
CD2_INSITU_BREAST_INTRADUCTAL_EXALLC	NA	2	2	168	1.19048	688	83809	0.820914	0.403804	1.45
E4_DM1	Type 1 diabetes	12	12	281	4.27046	4933	148190	3.32883	0.403819	1.28
PAIN	Pain (limb, back, neck, head abdominally)	139	139	204	68.1373	67553	109000	61.9752	0.404365	1.1
M13_LOWBACKPAIN	Low back pain	15	15	264	5.68182	9917	134889	7.35197	0.40517	0.77
N14_PROHERNOV	Prolapse and hernia of ovary and fallopian tube	2	2	122	1.63934	651	57407	1.13401	0.406204	1.45
CD2_BENIGN_CRANIAL_NERVE_EXALLC	NA	1	1	278	0.359712	275	147167	0.186863	0.406821	1.93
H8_MIDDLEMASTOID	Diseases of middle ear and mastoid	15	15	328	4.57317	9791	167108	5.85909	0.407889	0.78
R18_ABNORMAL_FINDI_EXAMI_BLOOD_WO_DIAGNOSIS	Abnormal findings on examination of blood, without diagnosis	12	12	331	3.62538	4920	171979	2.86081	0.407964	1.27
L12_EPIDERMTHICKNAS	Other and unspecified epidermal thickening	1	1	327	0.30581	269	168348	0.159788	0.408517	1.91
CD2_BENIGN_LIPO_SKIN_HEADFACENECK_EXALLC	NA	2	2	277	0.722022	740	146725	0.504345	0.409057	1.43
K11_HERING	Inguinal hernia	21	21	301	6.97674	13449	154928	8.68081	0.409292	0.8
R18_OTHER_SYMPTOMS_SIGNS_INVOLVI_URINARY_SYSTEM	Other symptoms and signs involving the urinary system	2	2	309	0.647249	748	165187	0.45282	0.40966	1.43
E4_CONGEIOD	Congenital iodine-deficiency syndrome/hypothyroidism	1	1	297	0.3367	270	152762	0.176746	0.410023	1.9
ASTHMA_HOSPITAL_INFECTIONS	Asthma, hospital admission 2, infections	17	17	213	7.98122	7467	113428	6.58303	0.410837	1.21
L12_ROSACEANAS	Other and unspcified rosacea	0	0	330	0	753	170997	0.440359	0.411709	0
THYROIDITIS	Thyroiditis	0	0	336	0	752	173061	0.434529	0.411803	0
CHRONNAS	Chron's disease NAS	0	0	333	0	759	170386	0.445459	0.412167	0
E4_HYPOGLYC	Hypoglycaemia, other or unspecified	0	0	342	0	767	175887	0.436075	0.412369	0
ST19_ICTRAUOTHUNS	Other and unspecified intracranial injuries	1	1	319	0.31348	277	166864	0.166003	0.412675	1.89
C3_LYMPHNODES_SECONDARY_NAS_EXALLC	NA	0	0	279	0	811	147282	0.550644	0.413411	0
O15_ICP	Intrahepatic Cholestasis of Pregnancy (ICP)	0	0	209	0	740	99621	0.742815	0.413434	0
IBD_DRUGS	Inflammatory bowel disease treatment related agents	48	48	295	16.2712	22142	154757	14.3076	0.41371	1.14
G6_POSTOPNEURO	Postprocedural disorders of nervous system	0	0	315	0	823	167072	0.492602	0.414173	0
R18_HEARTBURN	Heartburn	0	0	253	0	822	133272	0.616784	0.414183	0
I9_CONDUCTIO	Conduction disorders	8	8	245	3.26531	3271	129908	2.51794	0.41435	1.3
CD2_BENIGN_CRANIAL_NERVE	Benign neoplasm: Cranial nerves	1	1	342	0.292398	275	176624	0.155698	0.41436	1.88
M13_MUSCLESTRAIN	Muscle strain	1	1	265	0.377358	276	137165	0.201218	0.414986	1.88
IPF	Idiopathic pulmonary fibrosis (attempt to specificity)	0	0	317	0	795	160295	0.495961	0.415037	0
F5_DISPER	Dissocial personality disorder	1	1	334	0.299401	275	171894	0.159982	0.415464	1.87
C3_LYMPHNODES_SECONDARY_NAS	Secondary and unspecified malignant neoplasm of lymph nodes	0	0	343	0	811	176088	0.460565	0.415511	0
N14_GENITOURINARY	Genitourinary diseases	164	164	179	91.6201	80594	96305	83.6862	0.415896	1.09
KNEE_ARTHROSIS	Gonarthrosis [arthrosis of knee](FG)	39	39	271	14.3911	17803	141876	12.5483	0.416112	1.15
H7_BLEPHAROCHALASIS	Blepharochalasis	8	8	322	2.48447	3188	165083	1.93115	0.417888	1.29
CD2_BENIGN_LIPO_SKIN_LIMBS_EXALLC	NA	0	0	279	0	857	146638	0.584432	0.417981	0
ILD_HOSPITAL_PULM_INFECT	ILD, hospital admission 2, with pulmonary infections	0	0	261	0	828	131682	0.628788	0.41849	0
KRA_PSY_BEHAV	Behavioural disorders	1	1	342	0.292398	279	176620	0.157966	0.418887	1.85
M13_SHOULDERNAS	Other shoulder lesions	0	0	265	0	854	137165	0.622608	0.419102	0
L12_DERM_NUMMULAR	Nummular dermatitis	0	0	316	0	847	161699	0.523813	0.419768	0
CD2_BENIGN_LIPO_SKIN_LIMBS	Benign lipomatous neoplasm of skin and subcutaneous tissue of limbs	0	0	343	0	857	176042	0.486816	0.420911	0
I9_HYPTENSHD	Hypertensive Heart Disease	8	8	257	3.11284	3252	133323	2.43919	0.420952	1.28
KRA_PSY_DEVWIDE	Wide developmental disorders	1	1	342	0.292398	281	176618	0.1591	0.421138	1.84
L12_HIDRADENITISSUP	Hidradenitis suppurativa	1	1	330	0.30303	282	170997	0.164915	0.421216	1.84
L12_SKINSUBCUTISNAS	Other and unspecified disorders of skin and subcutaneous tissue	0	0	327	0	865	168348	0.513817	0.42159	0
AMPUTATION	Amputation	0	0	334	0	866	171966	0.503588	0.421758	0
ABDOM_HERNIA_POSTOP	Hernia of abodminal wall, postoperative	5	5	229	2.18341	1817	114488	1.58707	0.42202	1.38
I_INFECT_PARASIT	Certain infectious and parasitic diseases	95	95	248	38.3065	45657	131242	34.7884	0.422418	1.1
PULMONARYDG	Other pulmonary diagnosis	124	124	214	57.9439	60376	114589	52.6892	0.422736	1.1
N14_DYSPLACERVUT	Dysplasia of cervi uteri	4	4	122	3.27869	3242	57407	5.64739	0.423015	0.58
F5_CONDUCT	Conduct disorder	1	1	338	0.295858	283	174749	0.161947	0.423027	1.83
DIABETES_FG	Diabetes, varying definitions	62	62	281	22.0641	29176	147723	19.7505	0.423309	1.12
L12_INFECT_SKIN	Infections of the skin and subcutaneous tissue	18	18	325	5.53846	7680	169219	4.5385	0.423894	1.22
M13_SPONDYLOPATHY	Spondylopathies	32	32	264	12.1212	14006	134889	10.3834	0.424328	1.17
KRA_PSY_BEHAV_EXMORE	NA	1	1	269	0.371747	279	136530	0.204351	0.424556	1.82
L12_GRANULOMATOUSSKIN	Granulomatous disorders of skin and subcutaneous tissue	1	1	327	0.30581	284	168348	0.168698	0.425509	1.81
H7_VISUDISTURB	Visual disturbances	13	13	330	3.93939	5312	171027	3.10594	0.425662	1.27
M13_ARTHROSIS_OTH	Other arthrosis	18	18	233	7.72532	7807	121222	6.44025	0.426378	1.2
CD2_INSITU_MELANOMA_EXALLC	NA	1	1	278	0.359712	293	147185	0.199069	0.426627	1.81
ST19_TOXIC_EFFECT_ALCOHOL	Toxic effect of alcohol	1	1	341	0.293255	285	175509	0.162385	0.42668	1.81
G6_BRACHPLE	Brachial plexus disorders	0	0	296	0	936	158705	0.589773	0.426744	0
H8_NONSUPPNAS	Nonsuppurative otitis media	4	4	328	1.21951	3284	167108	1.9652	0.426777	0.62
KRA_PSY_DEVWIDE_EXMORE	NA	1	1	269	0.371747	281	136530	0.205816	0.426821	1.81
POLYCYTVERA	Polycythaemia vera	1	1	340	0.294118	288	176259	0.163396	0.427716	1.8
L12_PSORIASIS	Psoriasis	4	4	335	1.19403	3399	171917	1.97712	0.427858	0.6
H7_LACRIGLAND	Other disorders of lacrimal gland	4	4	322	1.24224	3423	165083	2.0735	0.428359	0.6
L12_ATOPIC	Atopic dermatitis	13	13	316	4.11392	5311	161699	3.2845	0.428369	1.25
AB1_OTHER_SPIROCHAETAL	Other spirochaetal diseases	0	0	343	0	904	175995	0.513651	0.428444	0
H7_GLAUCPRIMOPEN	Primary open-angle glaucoma	4	4	337	1.18694	3375	170362	1.98108	0.428586	0.6
M13_METATARSALGIA	Metatarsalgia	0	0	265	0	917	137165	0.668538	0.42883	0
L12_ROSACEA	Rosacea	0	0	330	0	917	170997	0.536267	0.429108	0
ST19_SUPERF_INJURY_FOREA	Superficial injury of forearm	0	0	324	0	914	166893	0.547656	0.429513	0
RX_L04AX01	Azathioprine	5	5	295	1.69492	1947	154757	1.2581	0.429911	1.35
I9_ANGINA	Angina pectoris	32	32	289	11.0727	14712	152621	9.63956	0.430465	1.15
L12_OTHACUSKINSUNNAS	Other and unspecified acute skin changes due to ultraviolet radiation	1	1	330	0.30303	294	172882	0.170058	0.430951	1.78
M13_SPONDYLOPATHYNAS	Other specified/unspecified spondylopathies	1	1	264	0.378788	287	134889	0.212768	0.431437	1.78
FIBRO_COMORB	Fibromyalgia related co-morbidities	45	45	174	25.8621	20560	91355	22.5056	0.431461	1.15
DM_DIALYSIS	Diabetes, dialysis	1	1	337	0.296736	291	174431	0.166828	0.431526	1.78
N14_INFCERVIX	Inflammatory disease of cervix uteri	0	0	187	0	884	91131	0.970032	0.43189	0
ST19_BURN_CORROSION_CONFIN_EYE_ADNEXA	Burn and corrosion confined to eye and adnexa	1	1	341	0.293255	291	176074	0.165271	0.432295	1.77
H8_HL_CON_NAS	Conductive hearing loss, unspecified	0	0	294	0	987	159818	0.617577	0.433407	0
I9_NONISCHCARDMYOP	Non-ischemic cardiomyopathy	12	12	274	4.37956	8300	143233	5.79475	0.433499	0.76
H7_CHORIORETINFLAM	Chorioretinal inflammation	1	1	323	0.309598	289	164973	0.17518	0.433621	1.77
DM_OTHER_WIDE	Other diabetes, wide definition	53	53	276	19.2029	24662	144670	17.0471	0.433772	1.13
ULCERRECT	Ulcerative rectosigmoiditis	0	0	333	0	931	170386	0.546406	0.434023	0
CD2_INSITU_MELANOMA	Melanoma in situ	1	1	342	0.292398	293	176606	0.165906	0.43446	1.76
H8_VESTIBNEUR	Vestibular neuronitis	0	0	325	0	953	169746	0.561427	0.434518	0
M13_TEMPARTERIT	Temporal arteritis	1	1	335	0.298507	293	172722	0.169637	0.434975	1.76
GIANT_CELL_TEMP_ARTERITIS	Giant cell arteritis with polymyalgia rheumatica	1	1	342	0.292398	293	176311	0.166184	0.434998	1.76
N14_BARTHOABSCESS	Abscess of Bartholin gland	1	1	187	0.534759	277	91131	0.303958	0.43563	1.76
AB1_TUBERCULOSIS	Tuberculosis	3	3	340	0.882353	939	175960	0.533644	0.435839	1.65
IBD_TUBERCULOSIS	Tuberculosis, IBD comorbidity	3	3	337	0.890208	938	173779	0.539766	0.436335	1.65
K11_POSTOPDIS	Postprocedural disorders of digestive system, not elsewhere classified	1	1	335	0.298507	292	171097	0.170663	0.436923	1.75
Z21_ARTIF_OPENI_STATUS	Artificial opening status	1	1	303	0.330033	302	159527	0.18931	0.438033	1.74
RX_FENAMATES	Fenamates	5	5	63	7.93651	4102	33737	12.1588	0.438219	0.65
M13_CERVICDISC	Cervical disc disorders	8	8	264	3.0303	5709	134889	4.23237	0.441076	0.72
H7_CONJUNCTIVITISCHRON	Chronic conjunctivitis	1	1	314	0.318471	304	164762	0.184509	0.441232	1.73
CD2_BENIGN_SALIVARY_EXALLC	NA	3	3	277	1.08303	987	146601	0.673256	0.441465	1.61
G6_MEDLEOTH	Other lesions of median nerve	1	1	296	0.337838	311	158705	0.195961	0.441645	1.72
AMN2	Transient global amnesia	3	3	320	0.9375	996	170139	0.585404	0.442472	1.6
J10_PNEUMOPROBBAC	Pneumonia (excl. viral and due to other infectious organisms not elsewhere classified)	43	43	300	14.3333	20003	156896	12.7492	0.443403	1.12
E4_OBESITYXTRMALV	Extreme obesity with alveolar hypoventilation	1	1	328	0.304878	303	170376	0.177842	0.44342	1.71
G6_NEUINFL	Inflammatory diseases of the central nervous system	3	3	340	0.882353	975	175924	0.554217	0.443792	1.59
KRA_PSY_ANXIETY_EXMORE	NA	26	26	269	9.66543	15770	136530	11.5506	0.4439	0.84
N14_PYELONEPHR	Acute tubulo-interstitial nephritis	19	19	311	6.10932	8457	163763	5.16417	0.443988	1.18
E4_DM2	Type 2 diabetes	55	55	281	19.573	26029	148190	17.5646	0.444312	1.11
I9_UAP	Unstable angina pectoris	8	8	316	2.53165	5774	160163	3.60508	0.44497	0.7
K11_OTHDIG	Other diseases of the digestive system	8	8	335	2.38806	5802	171097	3.39106	0.445061	0.7
SGLT2INH	Sodium-glucose co-transporter 2 (SGLT2) inhibitors	3	3	296	1.01351	998	154990	0.643913	0.446408	1.57
I9_ENDOCARD	Endocarditis	1	1	245	0.408163	312	129908	0.24017	0.446471	1.7
CD2_BENIGN_SALIVARY	Benign neoplasm of major salivary glands	3	3	340	0.882353	987	175912	0.561076	0.446629	1.57
KRA_PSY_ANXIETY	Anxiety disorders	26	26	317	8.20189	15770	161129	9.78719	0.447604	0.84
PD2ND_EXMORE	NA	1	1	173	0.578035	321	94096	0.341141	0.447816	1.69
E4_ENDOGLAND	Disorders of other endocrine glands	14	14	329	4.25532	5882	171017	3.43942	0.447956	1.24
E4_HYPOKALAEMIA	Hypokalaemia	3	3	310	0.967742	993	160461	0.618842	0.447958	1.56
E4_DMICD8NASCOMP	Diabetes, unspecified because of ICD-8, with multiple/unspecified complications	1	1	281	0.355872	312	148190	0.210541	0.448126	1.69
I9_RBBB	Right bundle-branch block	1	1	245	0.408163	314	129908	0.24171	0.448557	1.69
N14_AMENORRHEAPRIM	Amenorrhoea	3	3	122	2.45902	907	57407	1.57995	0.449011	1.56
I9_SAH	Subarachnoid haemmorrhage	3	3	310	0.967742	1019	163508	0.623211	0.44967	1.55
H7_OCUMUSCLE	Disorders of ocular muscles, binocular movement, accommodation and refraction	14	14	329	4.25532	5923	170976	3.46423	0.44972	1.23
M13_ARTHROSIS_KNEE_PRIM_ICD10	Gonarthrosis,primary	35	35	308	11.3636	15990	160909	9.93729	0.450255	1.14
R18_UNSPE_URINARY_INCONTINENCE	Unspecified urinary incontinence	3	3	309	0.970874	1036	165187	0.627168	0.450436	1.55
L12_PSORI_VULG	Psoriasis vulgaris	2	2	335	0.597015	2112	171917	1.2285	0.451115	0.49
F5_CONDUCTEMO	Mixed disorders of conduct and emotions	1	1	338	0.295858	309	174749	0.176825	0.451333	1.67
KRA_PSY_CODUCTEMOT	Mixed disorders of conduct and emotions	1	1	342	0.292398	309	176590	0.174982	0.451748	1.67
INSULIN_FAST	Insulin, fast-acting	14	14	325	4.30769	5933	167795	3.53586	0.451995	1.22
I9_VASCINT	Vascular diseases of the intestine	1	1	329	0.303951	306	167843	0.182313	0.452536	1.67
Z21_OTHER_DIALY	Other dialysis	1	1	341	0.293255	313	176049	0.177791	0.456028	1.65
N14_HYDRONEPHR	Hydronephrosis	3	3	311	0.96463	1043	163763	0.636896	0.456059	1.51
KRA_PSY_CODUCTEMOT_EXMORE	NA	1	1	269	0.371747	309	136530	0.226324	0.457602	1.64
DIAB_MED_OTHER	Other (not insulin) diabetes medications	47	47	288	16.3194	21909	151323	14.4783	0.458559	1.13
N14_OTHNONINFVULV	Other noninflammatory disorders of vulva and perineum	3	3	122	2.45902	946	57407	1.64788	0.460183	1.49
N14_CYSTITIS	Cystitis	14	14	302	4.63576	6194	158826	3.89987	0.460662	1.19
M13_GIANTCELL	Giant cell arteritis	1	1	335	0.298507	317	172722	0.183532	0.46068	1.63
R18_ABNORMAL_BLOOD_P_READI_WO_DIAGNOSIS	Abnormal blood-pressure reading, without diagnosis	1	1	253	0.395257	326	134196	0.242928	0.460761	1.63
K11_HEPFAIL	Hepatic failure, not elsewhere classified	1	1	335	0.298507	318	173014	0.1838	0.461163	1.62
I9_DOAAC	Diseases of arteries, arterioles and capillaries	14	14	329	4.25532	9056	167843	5.39552	0.461281	0.79
H8_SUP_ACUTE	Acute suppurative otitis media	5	5	328	1.52439	3951	167108	2.36434	0.461513	0.64
K11_ACUTPANC	Acute pancreatitis	6	6	302	1.98675	2289	158425	1.44485	0.461566	1.38
T1D	Type1 diabetes, definitions combined	6	6	281	2.13523	2298	147723	1.55561	0.461837	1.37
O15_MAT_CARE_MALPRESENT	Maternal care for known or suspected malpresentation of fetus	6	6	182	3.2967	2073	85851	2.41465	0.462133	1.37
PD2ND	Secondary parkinsonism	1	1	338	0.295858	321	175085	0.18334	0.463283	1.61
ASTHMA_CVDMETABOCOMORB	Co-morbidites, CVD and metabolic diseases	121	121	154	78.5714	57709	80365	71.8086	0.46331	1.09
E4_THYTOXNAS	Thyrotoxicosis, other and/or unspecified	6	6	297	2.0202	2268	152762	1.48466	0.463899	1.36
F5_MENTORG	Other mental disorders due to brain damage and dysfunction and to physical disease	3	3	319	0.940439	1085	169744	0.639198	0.464117	1.47
ARTHROSIS_COMORB	Arthrosis related co-morbidities	15	15	174	8.62069	6523	91355	7.14028	0.464185	1.21
Q17_CONGEN_MALFO_AORTIC_MITRAL_VALVES	Congenital malformations of aortic and mitral valves	1	1	340	0.294118	321	175448	0.18296	0.464556	1.61
PANCREATITIS	Acute pancreatis (for exclusion)	6	6	337	1.78042	2289	174441	1.31219	0.464761	1.36
TRAUMBRAIN_NONCONCUS	severe traumatic brain injury, does not include concussion	6	6	337	1.78042	2296	174603	1.31498	0.465275	1.35
K11_BARRET	Barret oesophagus	1	1	289	0.346021	333	154218	0.215928	0.465705	1.6
ATOPIC_STRICT	Atopic dermatitis, strict definition	10	10	333	3.003	4055	172657	2.34859	0.465738	1.28
F5_DEPPER	Dependent personality disorder	1	1	334	0.299401	322	171894	0.187325	0.466495	1.6
M13_ARTHROSIS_KNEE	Gonarthrosis	39	39	233	16.7382	17803	121222	14.6863	0.466897	1.14
VD_U	Vascular dementia (undefined)	1	1	323	0.309598	332	171075	0.194067	0.467123	1.6
SCND_OTH_COXARTHROSIS	Other secondary coxarthrosis	1	1	326	0.306748	326	168949	0.192958	0.468306	1.59
H7_VISUDISTURBSUB	Subjective visual disturbances	6	6	330	1.81818	2325	171027	1.35943	0.468377	1.34
Q17_OTHER_CONGEN_MALFO_FACE_NECK	Other congenital malformations of face and neck	1	1	340	0.294118	326	176127	0.185094	0.468424	1.59
MEMLOSS	Memory loss	3	3	320	0.9375	1104	170315	0.648211	0.469191	1.45
ST19_SEQUEL_INJURI_UPPER_LIMB	Sequelae of injuries of upper limb	3	3	335	0.895522	1080	173902	0.621039	0.470096	1.44
H7_PERIPHRETINADEGEN	Peripheral retinal degeneration	1	1	323	0.309598	323	164973	0.19579	0.470106	1.58
M13_ROTATORCUFF	Rotator cuff syndrome	15	15	265	5.66038	9884	137165	7.20592	0.471876	0.79
E4_OBESITY	Obesity	15	15	328	4.57317	6523	170323	3.82978	0.472085	1.19
H7_CORNEALNAS	Other and unspecified corneal deformities and disorders	1	1	327	0.30581	330	169604	0.194571	0.472121	1.57
N14_FEMALEGENINF	Inflammatory diseases of female pelvic organs	22	22	187	11.7647	9230	91131	10.1283	0.472786	1.16
ST19_DISLO_SPRAIN_STRAIN_JOINTS_LIGAM_KNEE	Dislocation, sprain and strain of joints and ligaments of knee	15	15	304	4.93421	9674	155283	6.22992	0.472823	0.79
OFFICIAL_TILASTOKESKUS	Alcohol related diseases, tilastokeskus definition	15	15	328	4.57317	9537	167362	5.69843	0.472851	0.8
E4_OBESITY_HYPER	Obesity and other hyperalimentation	15	15	328	4.57317	6576	170323	3.8609	0.474905	1.18
CD2_BENIGN_BONE_LONG_LOWER_EXALLC	NA	1	1	279	0.358423	338	147013	0.229912	0.474972	1.56
H8_EXTOTITIS	Otitis externa	6	6	336	1.78571	2368	173303	1.36639	0.475069	1.31
E4_HYPERPARA	Hyperparathyroidism	6	6	329	1.82371	2403	171017	1.40512	0.477233	1.3
N14_OTHDISMALEGEN	Other disorders of male genital organs	1	1	106	0.943396	361	59455	0.607182	0.477397	1.55
M13_POLYMYALGIA	Polymyalgia rheumatica	3	3	335	0.895522	1099	172722	0.636283	0.477728	1.41
G6_PARKSCND	Secondary parkinsonism+Parkinsonism in other disease	1	1	336	0.297619	334	173215	0.192824	0.478217	1.54
E4_HYPERCHOL	Pure hypercholesterolaemia	10	10	310	3.22581	6840	160461	4.26272	0.478908	0.76
ST19_BURN_CORROSION_WRIST_HAND	Burn and corrosion of wrist and hand	1	1	341	0.293255	336	176026	0.190881	0.479777	1.54
RX_STATIN	Statin medication	110	110	233	47.2103	53518	123381	43.3762	0.480242	1.09
FG_CVD	Cardiovascular diseases (excluding rheumatic etc)	161	161	182	88.4615	79685	97214	81.9686	0.480774	1.08
G6_MIGRAINE_NO_AURA	Migraine without aura	6	6	268	2.23881	2528	144780	1.7461	0.481111	1.28
H7_ECTROPION	Ectropion of eyelid	1	1	322	0.310559	335	165083	0.202928	0.481133	1.53
CD2_BENIGN_BONE_LONG_LOWER	Benign neoplasm: Long bones of lower limb	1	1	342	0.292398	338	176561	0.191435	0.48175	1.53
XI_DIGESTIVE	Diseases of the digestive system	170	170	173	98.2659	84137	92762	90.702	0.481874	1.08
CD2_PRIMARY_LYMPHOID_HEMATOPOIETIC_EXALLC	NA	6	6	279	2.15054	2476	147282	1.68113	0.481956	1.28
DM_NEPHROPATHY_EXMORE	NA	6	6	280	2.14286	2468	147143	1.67728	0.482412	1.28
I9_VTE	Venous thromboembolism	16	16	327	4.89297	6913	169986	4.06681	0.48318	1.2
RX_L04AD	L04AD Calcineurin inhibitors	3	3	340	0.882353	1121	175778	0.637736	0.483381	1.38
ATOPIC_STRICT_REIMB	Atopic dermatitis, strict definition with reimbursement	10	10	316	3.16456	4242	161620	2.62468	0.483512	1.21
N14_OTHBLADD	Other disorders of bladder	3	3	302	0.993377	1142	158826	0.719026	0.483895	1.38
CD2_BENIGN_ENDOCRINE_OTH_EXALLC	NA	3	3	276	1.08696	1154	146451	0.787977	0.48444	1.38
ST19_BURNS_CORROSIO_EXTER_BODY_SURFA_SPECIFE_SITE	Burns and corrosions of external body surface, specified by site	3	3	339	0.884956	1125	175329	0.641651	0.484456	1.38
ALCOHOLACUTE10	Acute alcohol intoxication	6	6	337	1.78042	2442	174017	1.40331	0.485073	1.27
N14_OTHFEMPELINF	Other female pelvic inflammatory diseases	6	6	187	3.20856	2311	91131	2.53591	0.48547	1.27
H8_MASTCHRON	Chronic mastoiditis	1	1	328	0.304878	339	167108	0.202863	0.487294	1.5
F5_SCHZPHR	Schizophrenia	6	6	325	1.84615	4516	168900	2.67377	0.487552	0.69
G6_MONOOTHUNS	Other and unsepcified mononeuropathies, also in other diseases	1	1	296	0.337838	357	158705	0.224946	0.487566	1.5
C3_EYE_BRAIN_NEURO_EXALLC	NA	3	3	279	1.07527	1160	147282	0.787605	0.487993	1.37
I9_E_DRONE	Dronedarone medication	1	1	245	0.408163	354	129908	0.272501	0.488648	1.5
DM_NEPHROPATHY	Diabetic nephropathy	6	6	330	1.81818	2468	170499	1.44752	0.488804	1.26
RX_L04AB	Tumor necrosis factor alpha inhibitors	3	3	340	0.882353	1140	175759	0.648615	0.489196	1.36
CD2_PRIMARY_LYMPHOID_HEMATOPOIETIC	Primary_lymphoid and hematopoietic malignant neoplasms	6	6	337	1.78042	2476	174423	1.41954	0.489386	1.25
I9_ARTEMBTHRLOW	Arterial embolism and thrombosis of lower extremity artery	1	1	329	0.303951	342	167843	0.203762	0.489841	1.49
R18_SYMPTOMS_SIGNS_INVOLVI_DIGES_SYSTEM_ABDOMEN	Symptoms and signs involving the digestive system and abdomen	90	90	253	35.5731	43627	133272	32.7353	0.49086	1.09
N14_FIOTHNAS	Female infertility, cervigal, vaginal, other or unspecified origin	11	11	197	5.58376	4323	95434	4.52983	0.492208	1.23
K11_OTHDISOES	Other diseases of oesophagus	3	3	289	1.03806	1187	154218	0.76969	0.492284	1.35
H7_RETINOPATHYDIAB_BKG_SEVERE	Severe diabetic background retinopathy	1	1	323	0.309598	345	164973	0.209125	0.492447	1.48
CD2_BENIGN_ENDOCRINE_OTH	Benign neoplasm of other and unspecified endocrine glands	3	3	340	0.882353	1154	175745	0.656633	0.493554	1.34
C3_EYE_BRAIN_NEURO	Malignant neoplasm of eye, brain and central nervous system	3	3	340	0.882353	1160	175739	0.66007	0.49544	1.34
H7_VITROPACIT	Other vitreous opacities	1	1	334	0.299401	350	171483	0.204102	0.495571	1.47
CD2_BENIGN_THYROID_EXALLC	NA	1	1	278	0.359712	361	147056	0.245485	0.496065	1.47
N14_FEMGENPROL	Female genital prolapse	18	18	122	14.7541	7053	57407	12.286	0.496528	1.2
M13_RHEUMA	Rheumatoid arthritis	11	11	233	4.72103	4701	121222	3.87801	0.496554	1.22
N14_FEMGENPAIN	Pain and other conditions associated with female genital organs and menstrual cycle	3	3	122	2.45902	2495	57407	4.34616	0.496634	0.57
E4_DMNASNASCOMP	Unspecified diabetes with multiple/unspecified complications	1	1	281	0.355872	361	148190	0.243606	0.497109	1.46
H8_PERFORATION	Perforation of tympanic membrane	3	3	328	0.914634	1149	167108	0.687579	0.497239	1.33
DM_BCKGRND_RETINA_NONPROLIF	Severe non-proliferative background diabetic retinopathy	1	1	329	0.303951	345	165660	0.208258	0.49734	1.46
M13_PLANTARFASC	Plantar fascial fibromatosis	3	3	265	1.13208	1169	137165	0.852258	0.497826	1.33
N14_ENDOMETRIOSIS_OVARY	Endometriosis of ovary	3	3	122	2.45902	2520	57407	4.38971	0.497906	0.56
JUVEN_ARTHR_COMORB	Juvenile arthritis related co-morbidities	3	3	174	1.72414	2764	91355	3.02556	0.499082	0.57
AB1_OTHER_BACTERIAL	Other bacterial diseases	33	33	310	10.6452	15222	161677	9.41507	0.499328	1.13
PNEUMONIA	Pneumonias (Asthma/COPD co-morbidities)	44	44	299	14.7157	20545	156249	13.1489	0.499402	1.12
M13_KNEEDERANGEMENTS	Internar derangement of knee	34	34	233	14.5923	15632	121222	12.8953	0.499798	1.13
ASTHMA_PNEUMONIA_AND_SEPSIS	Asthma-related pneumonia or sepsis	44	44	299	14.7157	20619	156280	13.1936	0.500111	1.12
O15_POSTPART_HEAMORRH	Postpartum haemorrhage	3	3	178	1.68539	2540	85106	2.98451	0.500327	0.56
RX_L01XE	L01XE Protein kinase inhibitors	1	1	342	0.292398	357	176542	0.202218	0.500514	1.45
D3_ALLERGPURPURA	Allergic purpura	1	1	337	0.296736	362	174901	0.206974	0.503467	1.43
H7_IRIDOCYCLITIS	Iridocyclitis	3	3	327	0.917431	2764	169604	1.62968	0.504337	0.56
CD2_BENIGN_THYROID	Benign neoplasm of thyroid gland	1	1	342	0.292398	361	176538	0.204489	0.504377	1.43
M13_MUSCLEDISNAS	Other specified disorders of muscle	1	1	265	0.377358	362	137165	0.263916	0.504579	1.43
M13_ARTHROSIS	Arthrosis	61	61	233	26.1803	28783	121222	23.744	0.504585	1.1
CD2_BENIGN_MELANOCYTIC_LOWERLIMB_EXALLC	NA	1	1	278	0.359712	371	147054	0.252288	0.505509	1.43
VOCALCORDDYS	Vocal cord dysfunction	1	1	154	0.649351	366	80365	0.455422	0.506162	1.43
O15_ABORT_SPONTAN	Spontaneous abortion	7	7	185	3.78378	4468	84564	5.28357	0.506291	0.72
NIV	Non-invasive ventilation	1	1	175	0.571429	365	90980	0.401187	0.506349	1.42
CD2_BENIGN_RECTOSIGMOID_JUNC_EXALLC	NA	1	1	278	0.359712	372	147057	0.252963	0.506436	1.42
H7_KERATITISINOTH	Keratitis and keratoconjunctivitis in other diseases classified elsewhere	1	1	327	0.30581	367	169604	0.216386	0.508467	1.41
E4_HYPOPARA	Hypoparathyroidism	1	1	329	0.303951	369	171017	0.215768	0.509588	1.41
J10_SEPTDEV	Deviated nasal septum	7	7	261	2.68199	5160	136923	3.76854	0.510541	0.71
H7_GLAUCOMA_OPER	Glucoma-related operations	1	1	342	0.292398	369	176530	0.20903	0.512014	1.4
CD2_BENIGN_EAR_NASAL_SINUS_EXALLC	NA	1	1	278	0.359712	378	147013	0.25712	0.512107	1.4
H8_EXTDISNAS	Other specified disorders of external ear	1	1	336	0.297619	369	173303	0.212922	0.512288	1.4
KRA_PSY_SCHIZODEL	Schizophrenia or delusion	18	18	325	5.53846	7979	168920	4.72354	0.513126	1.17
F5_SCHIZO	Schizophrenia, schizotypal and delusional disorders	18	18	325	5.53846	7999	168900	4.73594	0.513746	1.17
CD2_BENIGN_MELANOCYTIC_LOWERLIMB	Melanocytic naevi of lower limb, including hip	1	1	342	0.292398	371	176528	0.210165	0.513905	1.39
I9_HYPTENSRD	Hypertensive Renal Disease	1	1	257	0.389105	373	133323	0.279772	0.514239	1.39
CD2_BENIGN_RECTOSIGMOID_JUNC	Benign neoplasm: Rectosigmoid junction	1	1	342	0.292398	372	176527	0.210733	0.514847	1.39
HYPOTHY_REIMB	Hypothyroidism, drug reimbursement	8	8	97	8.24742	5717	51006	11.2085	0.515609	0.74
I9_CEREBVASC	Cerebrovascular diseases	26	26	317	8.20189	11859	165040	7.18553	0.51573	1.14
G6_SLEEPAPNO	Sleep apnoea	26	26	314	8.28025	11937	164295	7.26559	0.516007	1.14
H7_MYOPIA	Myopia	3	3	329	0.911854	1232	170976	0.720569	0.51644	1.27
Q17_CYSTIC_KIDNEY_DISEA	Cystic kidney disease	1	1	342	0.292398	374	176289	0.212152	0.517196	1.38
V_MENTAL_BEHAV	Mental and behavioural disorders	72	72	271	26.5683	39956	136943	29.1771	0.518225	0.91
KRA_PSY_SCHIZODEL_EXMORE	NA	18	18	269	6.69145	7979	136530	5.84414	0.519019	1.14
R18_OTHER_GENERAL_SYMPTOMS_SIGNS	Other general symptoms and signs	1	1	275	0.363636	379	142910	0.265202	0.519155	1.37
E4_DM2_STRICT	Type 2 diabetes, strict (exclude DM1)	49	49	281	17.4377	23338	148190	15.7487	0.519953	1.11
R18_ABNORMAL_SERUM_ENZYME_LEVELS	Abnormal serum enzyme levels	7	7	331	2.1148	2925	171979	1.70079	0.520071	1.24
CD2_BENIGN_EAR_NASAL_SINUS	Benign neoplasm: Middle ear, nasal cavity and accessory sinuses	1	1	342	0.292398	378	176521	0.214139	0.520465	1.37
T2D	Type 2 diabetes, definitions combined	49	49	281	17.4377	23364	147723	15.8161	0.520916	1.1
ANY_CANC	Any event in cancer register	64	64	279	22.9391	30775	146124	21.0609	0.521584	1.09
R18_MALAI_FATIG	Malaise and fatigue	12	12	275	4.36364	5260	142910	3.68064	0.521711	1.19
M13_TOEDEFORMOTH	Other deformities of toe(s)	1	1	233	0.429185	383	121222	0.315949	0.522586	1.36
H7_EYELIDDIS	Other disorders of eyelid	12	12	322	3.72671	5195	165083	3.1469	0.522705	1.18
J10_PNEUMONAS	Pneumonia, organism unsepcified	37	37	298	12.4161	17352	154769	11.2115	0.525551	1.11
DM_COMORB_EXMORE	NA	90	90	228	39.4737	43872	120555	36.3917	0.525759	1.08
CD2_BENIGN_CHOROID_EXALLC	NA	1	1	278	0.359712	393	147008	0.267332	0.525764	1.35
L12_OTHACUSKINSUN	Other acute skin changes due to ultraviolet radiation	1	1	330	0.30303	390	172882	0.225587	0.526239	1.34
N14_BREASTDISOTH	Other disorders of breast	1	1	196	0.510204	1198	93700	1.27855	0.526518	0.4
RX_L01XX	L01XX Other antineoplastic agents	1	1	342	0.292398	385	176514	0.218113	0.526938	1.34
C3_UNCERTAIN_SECONDARY_EXALLC	NA	1	1	279	0.358423	1313	147282	0.891487	0.527287	0.4
I9_PERIPH	Peripheral artery operations in Hilmo	1	1	329	0.303951	1254	167843	0.747127	0.527515	0.41
M13_ACHILLESTEND	Achilles tendinitis	1	1	264	0.378788	1295	134889	0.960049	0.527522	0.39
ILD_HOSPITAL_MAIN	ILD, hospital admissions 1, main diag only	1	1	342	0.292398	1272	175627	0.724262	0.527594	0.4
R18_VOICE_DISTU	Voice disturbances	7	7	335	2.08955	2978	173185	1.71955	0.527628	1.22
Z21_ADDIT_CODES_LOCAT_DEFECT_INJURY_ILLNE	Additional codes for the location of defect, injury or illness	1	1	342	0.292398	386	176513	0.218681	0.527855	1.34
CD2_BENIGN_MOUTH_NOS_EXALLC	NA	1	1	279	0.358423	394	146984	0.268056	0.527984	1.34
R18_ABNORMAL_INVOLU_MOVEM	Abnormal involuntary movements	1	1	327	0.30581	1332	170085	0.783138	0.52831	0.39
C3_UNCERTAIN_SECONDARY	Secondary uncertain malignant neoplasm	1	1	342	0.292398	1313	175586	0.747782	0.528327	0.39
M13_GANGLION	Ganglion	7	7	265	2.64151	2999	137165	2.18642	0.529371	1.21
C3_BRONCHUS_LUNG_EXALLC	NA	1	1	279	0.358423	1385	146279	0.946821	0.529775	0.38
D3_ANAEMIA_B12_DEF	Vitamin B12 deficiency anaemia	1	1	333	0.3003	1364	171204	0.79671	0.530469	0.38
E4_HYPERKALAEMIA	Hyperkalaemia	1	1	310	0.322581	390	160461	0.24305	0.53054	1.33
ASTHMA_OPPORTUNIST_INFECTIONS	Asthma and opportunit respiratory infection	1	1	213	0.469484	401	113428	0.353528	0.530641	1.33
DM_MACULOPATHY_EXMORE	NA	1	1	281	0.355872	1408	147718	0.953168	0.530918	0.37
CD2_BENIGN_LIPO_SKIN_TRUNK_EXALLC	NA	1	1	278	0.359712	1410	146209	0.964373	0.530978	0.37
G6_NEUATR	Systemic atrophies primarly affecting the central nervous system	1	1	342	0.292398	390	176509	0.220952	0.531507	1.32
DM_COMORB	Diabetes-related co-morbidities/complications	90	90	253	35.5731	43872	133027	32.9798	0.531816	1.08
THYROIDITIS_ILD	Thyroiditis, ILD-related definition	1	1	318	0.314465	1370	161452	0.848549	0.531873	0.37
K11_PARALIL	Paralytic ileus	1	1	286	0.34965	394	149001	0.264428	0.531912	1.32
C3_BRONCHUS_LUNG	Malignant neoplasm of bronchus and lung	1	1	342	0.292398	1385	175514	0.789111	0.532041	0.37
H8_OTIMEDNAS	Otitis media, unspecified	1	1	328	0.304878	1380	167108	0.825813	0.532321	0.37
J10_LOWCHRON	Chronic lower respiratory diseases	52	52	291	17.8694	24723	152176	16.2463	0.532677	1.1
VWXY20_ACCIDENTS	Accidents	1	1	342	0.292398	1394	175505	0.794279	0.532708	0.37
ILD_FOR_EXCL	Diagnoses used for exclusion with ILD	7	7	336	2.08333	3026	173873	1.74035	0.533157	1.2
DM_MACULOPATHY	Diabetic maculopathy	1	1	333	0.3003	1408	171249	0.822195	0.533521	0.37
CD2_BENIGN_LIPO_SKIN_TRUNK	Benign lipomatous neoplasm of skin and subcutaneous tissue of trunk	1	1	342	0.292398	1410	175489	0.803469	0.533998	0.36
CD2_BENIGN_CHOROID	Benign neoplasm: Choroid	1	1	342	0.292398	393	176506	0.222655	0.534228	1.31
R18_ABNORMALITI_BREAT	Abnormalities of breathing	40	40	253	15.8103	19016	134196	14.1703	0.534247	1.12
H7_MACULOPATHYDIAB	Diabetic maculopathy	1	1	323	0.309598	1408	164973	0.853473	0.53426	0.36
I9_VALVES	Valvular operations	54	54	245	22.0408	26015	129908	20.0257	0.534337	1.1
OTHER_SYSTCON_FG	Other systemic involvement of connective tissue (FG)	7	7	271	2.58303	3076	141876	2.16809	0.534732	1.19
CD2_BENIGN_MOUTH_NOS	Benign neoplasm: Other and unspecified parts of mouth	1	1	342	0.292398	394	176505	0.223223	0.535131	1.31
H8_VERTIGO	Disorders of vestibular function (Vertigo)	13	13	325	4	5667	169746	3.33852	0.535143	1.2
CIRRHOSIS_BROAD	Cirrhosis, broad definition used in the article https://doi.org/10.1101/594523	1	1	342	0.292398	1425	175474	0.812086	0.535327	0.36
ASTHMA_INFECTIONS	Asthma-related infections	82	82	261	31.4176	45217	131682	34.338	0.535495	0.91
COPD_ASTHMA_INFECTIONS	COPD/asthma related infections	82	82	261	31.4176	45217	131682	34.338	0.535495	0.91
PULM_INFECTIONS	COPD/asthma/ILD related infections	82	82	261	31.4176	45217	131682	34.338	0.535495	0.91
ILD_HOSPITAL	ILD, hospital admissions	1	1	342	0.292398	1427	175472	0.813235	0.535513	0.36
Z21_OTHER_PROBL_RELATED_PRIMARY_SUPPORT_GROUP_INCLU_FAMILY_CIRCUMSTANC	Other problems related to primary support group, including family circumstances	1	1	336	0.297619	1433	173018	0.828238	0.535553	0.36
J10_TONSILLITIS	Other and unspecified tonssillitis	13	13	291	4.46735	5586	148969	3.74977	0.535774	1.19
MACULAR_HOLE	Macular hole	1	1	323	0.309598	391	164973	0.237008	0.536156	1.31
O15_MATERN_CARE_PELVIC_ABNORM	Maternal care for known or suspected abnormality of pelvic organs	4	4	182	2.1978	2965	85851	3.45366	0.536225	0.64
IBD_PULM	Respiratory diseases principally affecting the interstitium, IBD co-morbidites	1	1	101	0.990099	1577	54876	2.87375	0.536558	0.34
R18_MOUTH_BREAT	Mouth breathing	13	13	329	3.95137	5669	170714	3.32076	0.536667	1.19
F5_KELAMENT	Kela-cod for severe mental illness	20	20	323	6.19195	8952	167277	5.3516	0.53671	1.16
H7_EYEOTH	Other disorders of eye and adnexa	1	1	342	0.292398	1440	175459	0.820705	0.536767	0.36
O15_MATERN_CARE_OTHER	Maternal care for other known or suspected fetal problems	4	4	182	2.1978	3017	85851	3.51423	0.538461	0.63
J10_OTHERINSTPULM	Other insterstitial pulmonary diseases	1	1	342	0.292398	1458	175093	0.8327	0.53895	0.35
ILD	Interstitial lung disease	1	1	317	0.315457	1458	160295	0.909573	0.54081	0.35
R18_DISTU_SMELL_TASTE	Disturbances of smell and taste	1	1	296	0.337838	419	159787	0.262224	0.541099	1.29
Z21_ANTEN_SCREE	Antenatal screening	23	23	295	7.79661	13491	148885	9.06136	0.542494	0.86
M13_POLYARTHRITIS	Polyarthritis, unspecified	1	1	233	0.429185	406	121222	0.334923	0.543233	1.28
PDSTRICT	Parkinson's disease, strict definition	4	4	339	1.17994	1495	175312	0.852765	0.543424	1.38
I9_NCMI	Myocardial infarction, unclassifiable	8	8	335	2.38806	3292	173607	1.89624	0.543538	1.26
PULM_ANXIETY	Anxiety (asthma-related co-morbidities)	15	15	292	5.13699	9258	147699	6.26815	0.543735	0.82
RHEUMA_NOS	Other/unspecified rheumatoid arthritis	4	4	337	1.18694	1498	174312	0.859379	0.54376	1.38
E4_DMICD8COMA	Diabetes, unspecified because of ICD-8, with coma	4	4	281	1.42349	1530	148190	1.03246	0.543948	1.38
E4_DMICD8NOCOMP	Diabetes, unspecified because of ICD-8, without complications	4	4	281	1.42349	1530	148190	1.03246	0.543948	1.38
G6_PARKINSON_EXMORE	NA	4	4	173	2.31214	1587	94096	1.68658	0.544528	1.37
F5_ALLANXIOUS	All anxiety disorders	15	15	318	4.71698	9258	161390	5.73641	0.544578	0.82
AUD_SWEDISH	Alcohol use disorder, Swedish definition	15	15	328	4.57317	9372	167527	5.59432	0.54533	0.82
H7_VISUALDISTBLIND	Visual disturbances and blindness	13	13	330	3.93939	5872	171027	3.43338	0.547731	1.15
ST19_CONTU_OTHER_UNSPE_PARTS_FOOT	Contusion of other and unspecified parts of foot	1	1	327	0.30581	406	167639	0.242187	0.548234	1.26
K11_CHOLECYST	Chlocystitis	4	4	302	1.3245	1564	158425	0.987218	0.549652	1.34
VWXY20_FALL_SAME_LEVEL	Fall on same level	1	1	256	0.390625	415	133625	0.310571	0.549809	1.26
Z21_PERSONS_ENCOUNTERI_HEALTH_SERVI_OTH_CIRCUMSTANC1	Persons encountering health services in other circumstances	42	42	301	13.9535	19944	156955	12.7068	0.549911	1.1
INSULIN_SHORTFAST	Insulin, fast-acting or short human	14	14	329	4.25532	6145	170754	3.59874	0.552481	1.18
J10_PNEUMONIA	All pneumoniae	43	43	300	14.3333	20389	156510	13.0273	0.55333	1.1
CD2_BENIGN_SKIN_NOS_EXALLC	NA	1	1	278	0.359712	425	146977	0.289161	0.553683	1.24
ST19_BURNS_CORROSIO	Burns and corrosions	4	4	339	1.17994	1570	175329	0.895459	0.553903	1.32
I9_SAHANEUR	Aneurysms, operations, SAH	4	4	317	1.26183	1582	165040	0.958556	0.554104	1.32
D3_COAGDEFNAS	Other and unspecified coagulation defects	1	1	337	0.296736	418	174901	0.238992	0.554243	1.24
F5_GAD	Generalized anxiety disorder	4	4	318	1.25786	1554	161390	0.962885	0.555995	1.31
F5_SCHOLA	Specific development disorders of scholastic skills	1	1	341	0.293255	417	175519	0.237581	0.55635	1.23
G6_PARKINSON	Parkinson's disease	4	4	339	1.17994	1587	175312	0.905243	0.556593	1.3
R18_CRAMP_SPASM	Cramp and spasm	1	1	341	0.293255	419	175943	0.238145	0.557201	1.23
O15_LABOUR_UMBILICAL	Labour and delivery complicated by umbilical cord complications	1	1	178	0.561798	389	85106	0.457077	0.558486	1.23
ST19_SUPERF_INJURY_THORAX	Superficial injury of thorax	4	4	330	1.21212	1610	171641	0.938004	0.558812	1.29
IBD_COMORB	IBD co-morbidities, not ICD-10 XI	242	242	101	239.604	122023	54876	222.361	0.559279	1.08
I9_SEQULAE	Sequelae of cerebrovascular disease	8	8	317	2.52366	3520	165040	2.13282	0.559451	1.18
J10_UPPERDIS	Other diseases of upper respiratory tract	82	82	261	31.4176	39976	136923	29.196	0.561041	1.08
CD2_BENIGN_SKIN_NOS	Benign neoplasm: Skin, unspecified	1	1	342	0.292398	425	176474	0.240829	0.562286	1.21
O15_POLYHYDR	Polyhydramnios	1	1	182	0.549451	388	85851	0.451946	0.562398	1.22
Z21_GENERAL_EXAM_INVES_PERSONS_WO_COMPLA_REPOR_DIAGNOSIS	General examination and investigation of persons without complaint and reported diagnosis	35	35	187	18.7166	16589	99123	16.7358	0.564722	1.12
K11_ENERCOLNONINF	Noninfective enteritis and colitis	10	10	333	3.003	6513	170386	3.8225	0.56492	0.79
ST19_DISLO_SPRAIN_STRAIN_JOINTS_LIGAM_SHOUL_GIRDLE	Dislocation, sprain and strain of joints and ligaments of shoulder girdle	8	8	314	2.54777	3597	164456	2.18721	0.564951	1.16
ANTIDEPRESSANTS	Depression medications	96	96	97	98.9691	46441	50989	91.0804	0.564959	1.09
RX_L02BA	L02BA Anti-estrogens	4	4	339	1.17994	1637	175262	0.93403	0.565061	1.26
K11_OTHANRECT	Other diseases of anus and rectum	5	5	286	1.74825	3636	149001	2.44025	0.566483	0.72
CD2_BENIGN_SKIN_EYELID_EXALLC	NA	4	4	277	1.44404	1679	146095	1.14925	0.566526	1.26
K11_GIBLEEDING	GI-bleeding	5	5	335	1.49254	3621	171097	2.11634	0.56738	0.71
CD2_BENIGN_CONNSOFT_UPPERLIMB_EXALLC	NA	1	1	278	0.359712	442	146926	0.300832	0.567927	1.2
I9_HYPERTROCARDMYOP	Hypertrophic cardiomyopathy	1	1	342	0.292398	432	176467	0.244805	0.568195	1.19
O15_FAILED_INDUCT	Failed induction of labour	1	1	178	0.561798	400	85106	0.470002	0.568527	1.2
E4_NUTRIDEF	Other nutritional deficiencies	15	15	328	4.57317	6696	170203	3.93413	0.568997	1.16
Z21_PREGNAC_EXAM_TEST	Pregnancy examination and test	5	5	295	1.69492	3729	148885	2.50462	0.57048	0.68
C3_URINARY_TRACT_EXALLC	NA	4	4	279	1.43369	1708	147282	1.15968	0.571433	1.24
F5_PHOBANX	Phobic anxiety disorders	4	4	318	1.25786	1642	161390	1.01741	0.571475	1.24
CD2_BENIGN_SKIN_EAR_EXALLC	NA	1	1	279	0.358423	445	147001	0.302719	0.571485	1.18
I9_CVD_HARD	Hard cardiovascular diseases	40	40	303	13.2013	22860	154039	14.8404	0.572369	0.89
CD2_BENIGN_SKIN_EYELID	Benign neoplasm: Skin of eyelid, including canthus	4	4	339	1.17994	1679	175220	0.958224	0.572755	1.23
I9_AVBLOCK	AV-block	4	4	245	1.63265	1727	129908	1.3294	0.573455	1.23
N14_EROSECTROPUT	Erosion and ectropion of cervix uteri	1	1	122	0.819672	401	57407	0.698521	0.575742	1.17
M13_SACROILIITIS	Sacroiliitis, not elsewhere classified	1	1	264	0.378788	437	134889	0.32397	0.576098	1.17
CD2_BENIGN_CONNSOFT_UPPERLIMB	Benign neoplasm: Connective and other soft tissue of upper limb, including shoulder	1	1	342	0.292398	442	176457	0.250486	0.576499	1.17
C3_URINARY_TRACT	Malignant neoplasm of urinary organs	4	4	339	1.17994	1708	175191	0.974936	0.578342	1.21
CD2_BENIGN_SKIN_EAR	Benign neoplasm: Skin of ear and external auricular canal	1	1	342	0.292398	445	176454	0.25219	0.578959	1.16
G6_VASCSYND	Vascular syndromes of brain in cerebrovascular disorders	1	1	315	0.31746	458	167072	0.274133	0.579431	1.16
I9_VASCSYND	Vascular syndromes of brain in cerebrovascular disorders	1	1	322	0.310559	458	170687	0.268327	0.579625	1.16
N14_BARTHOOTHNAS	Other and unspecified disease of Bartholin gland	1	1	187	0.534759	421	91131	0.461972	0.580073	1.16
VIRALPNEUMOKNOWN	Viral pneumonia (known virus, not influenza)	1	1	299	0.334448	453	156354	0.289727	0.580633	1.15
I9_OTHANEUR	Other aneurysm	1	1	329	0.303951	444	167843	0.264533	0.582267	1.15
RX_D07AA	D07AA Corticosteroids, weak (group I)	4	4	339	1.17994	1734	175165	0.989924	0.583523	1.19
H7_OPTNEURITIS	Optic neuritis	1	1	341	0.293255	451	175917	0.256371	0.58387	1.14
T1D_STRICT1	Type 1 diabetes, strict definition, subgroup 1	4	4	276	1.44928	1785	146313	1.21999	0.584634	1.19
H7_HERPESKERATITIS	Herpesviral keratitis and keratoconjunctivitis	1	1	327	0.30581	455	169604	0.268272	0.585149	1.14
H7_SCLERACORNEA	Disorders of sclera, cornea, iris and ciliary body	16	16	327	4.89297	7295	169604	4.3012	0.585532	1.14
Z21_PERSONS_ENCOUNTERI_HEALTH_SERVI_EXAM_INVES	Persons encountering health services for examination and investigation	156	156	187	83.4225	77776	99123	78.4641	0.586343	1.06
RHEUMA_ENDPOINTS	Finngen Rheumatological endpoints	72	72	271	26.5683	35023	141876	24.6856	0.587385	1.08
K11_CHRONGASTR	Chronic gastritis	9	9	289	3.11419	4175	154218	2.70721	0.587953	1.15
E4_DM1NOCOMP	Type 1 diabetes without complications	9	9	281	3.20285	4129	148190	2.78629	0.588124	1.15
ANY_REIMB	Any reimbursement code in KELA	175	175	168	104.167	87642	89257	98.1906	0.589341	1.06
H7_CHOROIDRETINA	Disorders of choroid and retina	20	20	323	6.19195	11926	164973	7.22906	0.589523	0.86
O15_OEDEM_PROTUR_HYPERT	Oedema, proteinuria and hypertensive disorders in pregnancy, childbirth and the puerperium	6	6	203	2.95567	3921	96440	4.06574	0.590071	0.73
COPD_CVDMETABOCOMORB	COPD Co-morbidites, CVD and metabolic diseases	125	125	162	77.1605	61146	84686	72.2032	0.590263	1.07
F5_PERSONALITY	Specific personality disorders	6	6	334	1.79641	4126	171894	2.40032	0.591948	0.75
J10_ACUTELOWERNAS	Unspecified acute lower respiratory infection	4	4	330	1.21212	1762	169210	1.04131	0.59202	1.16
J10_VOCALLARYNX	Diseases of vocal cords and larynx+other diseases of upper respiratory tract, no elsewhere classified	17	17	261	6.51341	7754	136923	5.66304	0.592264	1.15
H7_RETINALDETACH	Retinal detachments and breaks	6	6	323	1.85759	4198	164973	2.54466	0.592759	0.73
ST19_FOREI_BODY_EXTER_EYE	Foreign body on external eye	2	2	340	0.588235	1798	173825	1.03437	0.593117	0.57
L12_SEBORRKERAT	Seborrhoeic keratosis	2	2	327	0.611621	1857	168348	1.10307	0.59379	0.55
N14_BARTHOCYS	Cyst of Bartholin Gland	1	1	187	0.534759	438	91131	0.480627	0.594463	1.11
E4_VIT_DEF	Vitamin deficiency	1	1	328	0.304878	470	170203	0.276141	0.596793	1.1
VIT_DEF	Vitamin deficiency	1	1	328	0.304878	470	170203	0.276141	0.596793	1.1
ILD_CVDMETABOCOMORB	ILD Co-morbidites, CVD and metabolic diseases	128	128	175	73.1429	62257	90980	68.4293	0.598337	1.07
Q17_OTHER_CONGEN_MALFO_SKIN	Other congenital malformations of skin	1	1	342	0.292398	468	175936	0.266006	0.59838	1.1
G6_EPLEPSY	Epilepsy	10	10	268	3.73134	4588	144780	3.16895	0.59878	1.18
COX_ARTHROSIS	Coxarthrosis [arthrosis of hip](FG)	17	17	271	6.27306	7950	141876	5.60348	0.598881	1.12
M13_ARTHTROSIS_COX	Coxarthrosis,	17	17	233	7.29614	7950	121222	6.55822	0.599806	1.11
K11_REIMB_202	KELA_REIMBURSEMENT_202	17	17	326	5.21472	7903	168996	4.67644	0.601243	1.12
K11_UC_STRICT	Ulcerative colitis ( strict definition, require KELA)	2	2	339	0.589971	2013	174607	1.15287	0.601955	0.51
O15_GESTAT_HYPERT	Gestational [pregnancy-induced] hypertension	5	5	203	2.46305	1856	96440	1.92451	0.602764	1.28
CD2_BENIGN_DESCENDING_COLON_EXALLC	NA	1	1	278	0.359712	487	146995	0.331304	0.603004	1.09
H7_GLAUCCLOSEPRIM	Primary angle-closure glaucoma	1	1	337	0.296736	466	170362	0.273535	0.603212	1.08
K11_CD_STRICT0	Crohn disease ( strict definition, all UC cases excluded)	1	1	333	0.3003	472	170386	0.277018	0.603474	1.08
M13_RHEUMATISM	Rheumatism, unspecified	5	5	265	1.88679	2041	137165	1.48799	0.604887	1.27
N14_CALCULOWER	Calculus of lower urinary tract	1	1	336	0.297619	477	172757	0.27611	0.605546	1.08
ST19_TRAUMAT_AMPUT_WRIST_HAND	Traumatic amputation of wrist and hand	1	1	314	0.318471	478	161655	0.295691	0.605878	1.08
Z21_SPECIAL_SCREEN_EXAM_NEOPLASMS	Special screening examination for neoplasms	1	1	187	0.534759	493	99123	0.497362	0.606916	1.08
KRA_PSY_ANYMENTAL_SUICID_PREG_NERV	Any mental disorder, or suicide (or attempt), or psychic disorders complicating pregnancy, partum or puerperum or nerve system disorders	74	74	269	27.5093	40572	136327	29.7608	0.607016	0.92
KRA_PSY_ANYMENTAL	Any mental disorder	74	74	269	27.5093	40369	136530	29.5679	0.607049	0.93
VWXY20_SUICI_OTHER_INTENTI_SELF_H	Suicide or other Intentional self-harm	74	74	269	27.5093	40369	136530	29.5679	0.607049	0.93
SCND_OTH_KNEEARTHROSIS	Other secondary gonarthrosis	1	1	304	0.328947	488	159096	0.306733	0.607463	1.07
ST19_FRACT_NECK	Fracture of neck	1	1	340	0.294118	479	174391	0.27467	0.607956	1.07
O15_DELIV_CAESAR	Single delivery by caesarean section	7	7	155	4.51613	4164	68571	6.07254	0.609247	0.74
APPENDICITIS_BROAD	Appendicitis, broad definition	23	23	320	7.1875	13396	163396	8.19849	0.609961	0.88
M13_FIBROMYALGIA	Fibromyalgia	1	1	265	0.377358	486	137165	0.354318	0.610092	1.07
K11_APPENDIX	Diseases of appendix	23	23	320	7.1875	13503	163396	8.26397	0.610292	0.87
Z21_PERSONS_ENCOUNTERI_HEALTH_SERVI_OTH_COUNSELLI_MEDICAL_ADVICE_NOT_ELSEW_CLASSIFIED	Persons encountering health services for other counselling and medical advice, not elsewhere classified	29	29	301	9.63455	13639	156955	8.68975	0.610719	1.11
ST19_DISLO_SPRAIN_STRAIN_JOINTS_LIGAM_ANKLE_FOOT_LEVEL	Dislocation, sprain and strain of joints and ligaments at ankle and foot level	10	10	327	3.0581	4539	167639	2.7076	0.610813	1.13
O15_COMPLIC_PUERP	Complications predominantly related to the puerperium	5	5	204	2.45098	1963	98398	1.99496	0.610934	1.23
F5_PSYCHOTH	Other and unspecified nonorganic psychotic disorders	10	10	325	3.07692	4609	168900	2.72883	0.61136	1.13
CD2_BENIGN_DESCENDING_COLON	Benign neoplasm: Descending colon	1	1	342	0.292398	487	176412	0.276058	0.611941	1.06
RX_L04AB01	Eanercept	1	1	340	0.294118	489	175759	0.278222	0.612655	1.06
I9_NSTEMI	Myocardial infarction, without ST-evelation	7	7	336	2.08333	4688	172211	2.72224	0.61313	0.77
N14_OVARYCYST	Ovarian cyst	20	20	122	16.3934	8345	57407	14.5366	0.613232	1.13
M13_MONOARTHRITIS	Monoarthritis, not elsewhere classified	1	1	233	0.429185	493	121222	0.406692	0.613545	1.06
H7_MACULADEGEN	Degeneration of macula and posterior pole	7	7	323	2.16718	4746	164973	2.87683	0.614004	0.75
KRA_PSY_PERSON_EXMORE	NA	7	7	269	2.60223	4774	136527	3.49674	0.614223	0.74
KRA_PSY_PERSON	Personality disorders	7	7	336	2.08333	4774	172125	2.77357	0.614505	0.75
ASTHMA_PNEUMONIA	Asthma-related pneumonia	44	44	261	16.8582	20545	131682	15.602	0.614986	1.08
ST19_ADVER_EFFEC_NOT_ELSEW_CLASSIFIED	Adverse effects, not elsewhere classified	5	5	336	1.4881	2139	173701	1.23143	0.6155	1.21
COPD_ASTHMA_PNEUMONIA_SEPSIS	COPD/asthma related pneumonia or pneumonia derived septichaemia	44	44	261	16.8582	20619	131682	15.6582	0.615959	1.08
PULM_PNEUMONIA_SEPSIS	COPD/asthma/ILD related pneumonia or pneumonia derived septichaemia	44	44	261	16.8582	20619	131682	15.6582	0.615959	1.08
N14_LUMPNASBREAST	Unspecified lump in breast	5	5	196	2.55102	1992	93700	2.12593	0.616588	1.2
F5_BEHEMOCHILD	Behauvioural and emotional disorders with onset usually occuring in childhood and adolescence	5	5	338	1.47929	2150	174749	1.23034	0.616765	1.2
E4_POCS	Polycystic ovarian syndrome	1	1	199	0.502513	462	96172	0.480389	0.616938	1.05
CD2_BENIGN_ADRENAL_EXALLC	NA	1	1	278	0.359712	510	146939	0.347083	0.62003	1.04
ASTHMA_CHILD	Childhood asthma (age<16)	5	5	213	2.34742	2258	113428	1.99069	0.621421	1.18
O15_MATERN_CARE	Maternal care related to the fetus and amniotic cavity and possible delivery problems	27	27	182	14.8352	14510	85851	16.9014	0.622131	0.88
CD2_BENIGN_LEIOMYOMA_UTERI	Leiomyoma of uterus	33	33	176	18.75	14569	85792	16.9818	0.62269	1.1
N14_CHRONTUBULOINTNEPHRITIS	Chronic tubulo-interstitial nephritis	1	1	311	0.321543	512	163763	0.312647	0.622774	1.03
M13_NEURALGIA	Neuralgia and neuritis, unspecified	1	1	265	0.377358	504	137165	0.367441	0.623408	1.03
C3_PANCREAS_EXALLC	NA	1	1	279	0.358423	519	147282	0.352385	0.626899	1.02
ASTHMA_CHILD_EXMORE	NA	5	5	211	2.36967	2258	110120	2.05049	0.627309	1.16
CD2_BENIGN_ADRENAL	Benign neoplasm: Adrenal gland	1	1	342	0.292398	510	176389	0.289134	0.628898	1.01
N14_FEMALEINFERT	Female infertility	12	12	122	9.83607	4927	57407	8.58258	0.629455	1.15
M13_PANNICULITIS	Panniculitis affecting regions of neck and back	1	1	264	0.378788	506	134889	0.375123	0.629612	1.01
H7_EYEADNEXOTH	Other specified and unspecified disorders of eye and adnexa	1	1	342	0.292398	509	175459	0.290096	0.630118	1.01
F5_DISSOCIATIVE	Dissociative [conversion] disorders	1	1	318	0.314465	504	161390	0.312287	0.630511	1.01
O15_PREG_GU_INFECT	Infections of genitourinary tract in pregnancy	0	0	192	0	491	91139	0.538738	0.630914	0
ASTHMA_MIXED	Asthma mixed form (mode)	0	0	213	0	540	113428	0.476073	0.630923	0
ASTHMA_MIXED_EXMORE	NA	0	0	211	0	540	110120	0.490374	0.631044	0
M13_FOREIGNBODY	Residual foreign body in soft tissue	0	0	265	0	533	137165	0.388583	0.631182	0
H7_GLAUCNAS	Other and unspecified glaucoma	0	0	337	0	510	170362	0.299363	0.631215	0
D3_IMMUDEF	Immunodeficiencies	0	0	343	0	527	176372	0.2988	0.631306	0
DM_EYE_OPER_REMOVAL_VITR_VIAPARSPLIC	Removal of vitreous/Extensive procedure in removing vitreous via pars plana/pars plicata	0	0	281	0	546	147723	0.369611	0.631322	0
D3_OTHERBLOOD	Oher diseases of blood and blood-forming organs	0	0	343	0	530	174737	0.303313	0.63146	0
F5_ADHD	Disturbance of activity and attention	0	0	338	0	539	174749	0.308442	0.631485	0
KRA_PSY_MENTALRET	Mental retardation	0	0	343	0	536	176363	0.303919	0.63149	0
KRA_PSY_MENTALRET_EXMORE	NA	0	0	269	0	536	136499	0.392677	0.631542	0
M13_BICIPITALTEND	Bicipital tendinitis	0	0	265	0	548	137165	0.399519	0.631582	0
L12_BULLOUS	Bullous disorders	0	0	343	0	543	176356	0.3079	0.631706	0
CARDIAC_ARRHYTM	Cardiac arrhytmias, COPD co-morbidities	51	51	215	23.7209	25210	114642	21.9902	0.631869	1.08
K11_OTHPERITON	Other diseases of peritoneum	0	0	342	0	550	175701	0.313032	0.632	0
N14_CYSTKID	Cyst of kidney	0	0	341	0	553	175722	0.314702	0.632059	0
ST19_FOREI_BODY_RESPI_TRACT	Foreign body in respiratory tract	0	0	340	0	549	173825	0.315835	0.63207	0
ST19_TOXIC_EFFECT_ETHAN	Toxic effect of ethanol	0	0	343	0	554	176345	0.314157	0.632169	0
HEPATITIS_CHRONIC_VIRAL	Chronic viral hepatitis	0	0	342	0	556	176187	0.315574	0.632211	0
JUVEN_ARTHR	Juvenile arthritis (FINNGEN)	0	0	271	0	570	141876	0.401759	0.632308	0
I9_LBBB	Left bundle-branch block	0	0	245	0	582	129908	0.448009	0.632488	0
E4_ENDODIS	Other endocrine disorders	0	0	329	0	567	171017	0.331546	0.632504	0
MENINGITIS	Meningitis	0	0	97	0	599	50989	1.17476	0.632565	0
K11_FEMHER	Femoral hernia	0	0	301	0	568	154928	0.366622	0.632831	0
K11_FIBROCHIRLIV	Fibrosis and chirrhosis of liver	0	0	335	0	569	173014	0.328875	0.632849	0
AMPUTATION_TOE	Amputation of toe	0	0	343	0	566	176033	0.321531	0.632898	0
N14_BENIGNMAMDYSP	Benign mammary dysplasia	5	5	196	2.55102	2107	93700	2.24867	0.633074	1.13
F5_MENTRET	Mental retardation	0	0	343	0	575	176324	0.326104	0.633448	0
Q17_CONGEN_MALFO_OVARIES_FALLOP_TUBES_BROAD_LIGAM	Congenital malformations of ovaries, fallopian tubes and broad ligaments	0	0	341	0	580	175853	0.329821	0.63368	0
E4_HYPERPIT	Hyperfunction of pituitary gland	0	0	329	0	585	171017	0.342071	0.633687	0
G6_DYSTON	Dystonia	0	0	336	0	584	173215	0.337153	0.633998	0
I9_CARDMYO	Cardiomyopathy	5	5	245	2.04082	2342	129908	1.80281	0.634047	1.13
L12_NAIL_INGROW	Ingrowing nail	0	0	330	0	596	170997	0.348544	0.634746	0
KRA_PSY_CHILDEMOT	Emotional disorders starting during childhood or adolecense	0	0	343	0	594	176305	0.336916	0.635024	0
ASTHMA_PSYCH_COMORB	Psychiatric comorbidites	51	51	154	33.1169	29200	80365	36.3342	0.635221	0.91
H7_INTERHETEROTRO	Intermittent heterotropia	0	0	329	0	603	170976	0.352681	0.635225	0
M13_DEQUERVAIN	Radial styloid tenosynovitis [de Quervain]	0	0	265	0	605	137165	0.441075	0.635467	0
TONGUEABNORMALITY	Tongue abnormality	0	0	343	0	599	176300	0.339762	0.635501	0
KRA_PSY_CHILDEMOT_EXMORE	NA	0	0	269	0	594	136530	0.435069	0.635549	0
CHRONLARGE	Crohn's disease of large intestine	0	0	333	0	601	170386	0.352729	0.63595	0
E4_THYTOXGOITMULT	Thyrotoxicosis with toxic multinodular goitre	0	0	336	0	612	173823	0.352082	0.636412	0
N14_ENDOMETRIOSIS_PELVICPERITONEUM	Endometriosis of pelvic peritoneum	3	3	122	2.45902	2286	57407	3.98209	0.636439	0.62
C3_COLORECTAL_EXALLC	NA	3	3	279	1.07527	2435	147282	1.65329	0.636763	0.65
G6_POLYNEU	Polyneuropathies and other disorders of the peripheral nervous system	3	3	340	0.882353	2303	174596	1.31905	0.636767	0.67
ULCEROTH	Other ulcerative colitis	0	0	333	0	609	170386	0.357424	0.636801	0
N14_ABNORMALBLEED	Other abnormal uterine and caginal bleeding	9	9	122	7.37705	5216	57407	9.086	0.63696	0.81
I9_STEMI	Myocardial infarction, with ST-evelation	3	3	340	0.882353	2372	174527	1.3591	0.637356	0.65
R18_POLYURIA	Polyuria	3	3	309	0.970874	2485	165187	1.50436	0.637402	0.65
PULM_PSYCH_COMORB	Psychiatric comorbidites (Asthma/COPD)	51	51	162	31.4815	29200	84686	34.4803	0.637475	0.91
F5_EATOTH	Other eating disorders	0	0	337	0	619	173440	0.356896	0.637538	0
H7_IRIDOACUTE	Acute and subacute iridocyclitis	3	3	327	0.917431	2414	169604	1.42332	0.637607	0.64
M13_CONNECTNAS	Other specified/unspecified systemic involvement of connective tissue	0	0	335	0	621	172722	0.359537	0.637636	0
L12_URTICA_DERTMATOG	Dermatographic urticaria	0	0	334	0	621	172081	0.360877	0.637686	0
ST19_OTHER_UNSPE_INJURI_LOWER_LEG	Other and unspecified injuries of lower leg	0	0	304	0	617	155283	0.397339	0.637761	0
M13_OSTEOMYELITIS	Osteomyelitis	0	0	326	0	634	169858	0.373253	0.638376	0
N14_FITUB	Female infertility, tubal origin	0	0	197	0	595	95434	0.623468	0.638535	0
H8_CERUMEN	Impacted cerumen	0	0	336	0	631	173303	0.364102	0.638814	0
KRA_PSY_HYPERKIN	Hyperkinetic disorders	0	0	343	0	629	176270	0.356839	0.638866	0
C3_COLORECTAL	Colorectal cancer	3	3	340	0.882353	2435	174464	1.3957	0.639039	0.63
RX_L04AB04	Adalimumab	0	0	340	0	636	175759	0.361859	0.639276	0
KRA_PSY_HYPERKIN_EXMORE	NA	0	0	269	0	629	136530	0.460705	0.639656	0
M13_PATELLADISLOCATIO	Recurrent dislocation of patella	0	0	233	0	652	121222	0.537856	0.640467	0
ST19_SUPERF_INJURY_LOWER_LEG	Superficial injury of lower leg	3	3	304	0.986842	2476	155283	1.59451	0.640847	0.62
T1D_WIDE	Type 1 diabetes, wide definition	12	12	281	4.27046	5657	147723	3.82946	0.641671	1.12
ALCOHOL_RELATED	Alcohol related diseases and deaths, all endoints	17	17	326	5.21472	10235	166664	6.1411	0.642252	0.85
ST19_INJURI_NECK	Injuries to the neck	3	3	340	0.882353	2508	174391	1.43815	0.642263	0.61
F5_EMOCHILD	Emotional disorders and disorders of social functioning with onset specific to childhood	0	0	338	0	659	174749	0.377112	0.642405	0
POLYPECTOMY	Polypectomy (DHB20)	0	0	341	0	659	175029	0.376509	0.643116	0
H7_OCUPAIN	Ocular pain	0	0	342	0	662	175459	0.377296	0.643621	0
AB1_INTESTINAL_INFECTIONS	Intestinal infectious diseases	35	35	308	11.3636	16735	160164	10.4487	0.643793	1.09
ULCERPROCT	Ulcerative proctitis	0	0	333	0	663	170386	0.389116	0.644023	0
T1D_ICD9_10	Sub-endpoint used in defining T1D endpoints	12	12	331	3.62538	5621	171278	3.2818	0.645067	1.1
E4_MINERAL_MET	Disorders of mineral metabolism	0	0	310	0	685	160461	0.426895	0.646228	0
H7_BLINDANDVISIMPAIRMENT	Visual impairment including blindness (binocular or monocular)	0	0	330	0	691	171027	0.40403	0.647138	0
H7_PARASTRAB	Paralytic strabismus	0	0	329	0	693	170976	0.40532	0.647154	0
DM_EYE_OPER_FOR_NON_DIAB_EXCLUSION	Exclude non-diabetic causes for injection of anti-VEGF-antibody or corticosteroid or any drug into vitreous body	0	0	281	0	713	147723	0.48266	0.649008	0
O15_ANTENAT_ABNORM	Abnormal findings on antenatal screening of mother	0	0	192	0	648	91139	0.711002	0.649231	0
O15_LABOUR_LONG	Long labour	6	6	178	3.37079	2433	85106	2.85879	0.649505	1.18
L12_DISORDSKINAPPENDIX	Disorders of skin appendages	13	13	330	3.93939	5902	170997	3.45152	0.649577	1.14
ILD_HOSPITAL_PNEUMONIA_SEPSIS	ILD, hospital admissions 3, with pneumonia sepsis	0	0	261	0	695	131682	0.527787	0.650852	0
STILL_ADULT	Adult-onset Still disease	6	6	318	1.88679	2587	161452	1.60233	0.650955	1.18
RX_NSAID_OTHER	Oter anti-inflammatory and antirheumatic agents, non-steroids	30	30	63	47.619	14544	33737	43.1099	0.651876	1.1
K11_DIVERTIC	Diverticular disease of intestine	23	23	286	8.04196	10978	149001	7.36774	0.652174	1.09
CHRONOTH	Other Chron's disease	0	0	333	0	717	170386	0.420809	0.653405	0
I9_DVTANDPULM	DVT of lower extremities and pulmonary embolism	13	13	330	3.93939	6019	170880	3.52235	0.653499	1.12
K11_INTESTOTH	Other diseases of intestines	57	57	286	19.9301	27898	149001	18.7234	0.656479	1.06
CD2_INSITU_BREAST_INTRADUCTAL	Carcinoma in situ of breast, intraductal	2	2	207	0.966184	688	99673	0.690257	0.657327	1.4
O15_DELIV_MULTIP	Multiple delivery	2	2	155	1.29032	633	68571	0.923131	0.657447	1.4
CD2_BENIGN_LIPO_SKIN_HEADFACENECK	Benign lipomatous neoplasm of skin and subcutaneous tissue of head, face and neck	2	2	341	0.58651	740	176159	0.420075	0.65781	1.4
PRIM_KNEEARTHROSIS	Primary gonarthrosis, bilateral	10	10	304	3.28947	6305	159096	3.96302	0.659191	0.83
RHINITIS_VASOMOTOR	Vasomotor rhinitis (mode)	2	2	340	0.588235	744	174935	0.425301	0.659234	1.38
IV_ENDOCRIN_NUTRIT	Endocrine, nutritional and metabolic diseases	80	80	263	30.4183	43410	133489	32.5195	0.660189	0.94
E4_DM2NASCOMP	Type 2 diabetes with other specified/multiple/unspecified complications	39	39	281	13.879	19165	148190	12.9327	0.660446	1.07
COLITCOLLAG	Collagenous colitis	2	2	333	0.600601	748	170386	0.439003	0.660927	1.37
C3_KIDNEY_NOTRENALPELVIS_EXALLC	NA	2	2	279	0.716846	775	147282	0.526201	0.661577	1.36
G6_MIGRAINE	Migraine	14	14	268	5.22388	6687	144780	4.61873	0.661621	1.13
N14_SALPHOOPH	Salphingitis and oophoritis	6	6	187	3.20856	2607	91131	2.86072	0.662153	1.12
M13_BAKERCYST	Synovial cyst of popliteal space [Baker]	2	2	265	0.754717	765	137165	0.557722	0.662646	1.35
GE_MODE	Generalized epilepsy, mode (most common among epilepsy diagnosis)	2	2	333	0.600601	765	172311	0.443965	0.662728	1.35
I9_HYPTENSPREG	Hypertension complicating pregnancy, childbirth, and the puerperium	14	14	195	7.17949	6120	94241	6.49399	0.664121	1.11
O15_HYPTENSPREG	Pregnancy hypertension	14	14	195	7.17949	6120	94241	6.49399	0.664121	1.11
J10_RESPIRATORY	Diseases of the respiratory system	158	158	185	85.4054	83791	93108	89.9933	0.665099	0.95
C3_KIDNEY_NOTRENALPELVIS	Malignant neoplasm of kidney, except renal pelvis	2	2	341	0.58651	775	176124	0.440031	0.665189	1.33
NONALLERG_ASTHMA	Non-allergic asthma (mode)	6	6	213	2.8169	2879	113428	2.53817	0.665523	1.11
M13_BONECONTINUITY	Disorders of continuity of bone	2	2	326	0.613497	788	169858	0.463917	0.666525	1.32
L12_LYMPHADENITIS	Acute lymphadenitis	2	2	325	0.615385	788	169219	0.465669	0.666645	1.32
RX_ACETICDERIV	Acetic acid derivatives and related substances	72	72	63	114.286	35418	33737	104.983	0.66683	1.09
RHEUMA_SEROPOS_STRICT	Seropositive rheumatoid arthritis, strict definition	2	2	334	0.598802	788	173572	0.45399	0.666979	1.32
ST19_OTHER_COMPLICATIO_SURGI_MEDICAL_CARE_NOT_ELSEW_CLASSIFIED	Other complications of surgical and medical care, not elsewhere classified	2	2	316	0.632911	782	162801	0.480341	0.667149	1.32
O15_LABOUR_MALPOS	Obstructed labour due to malposition and malpresentation of fetus	4	4	178	2.24719	2761	85106	3.24419	0.667974	0.69
M13_ENTESOPATHYLOWNAS	Other/unspecified enthesopathies of lower limb, excluding foot	2	2	264	0.757576	780	134889	0.578253	0.668126	1.31
R18_DISTU_SKIN_SENSA	Disturbances of skin sensation	6	6	323	1.85759	2842	168625	1.6854	0.668238	1.1
G6_PLANTAR	Lesion of plantar nerve	2	2	296	0.675676	819	158705	0.516052	0.668249	1.31
RX_L04AX	L04AX Other immunosuppressants	14	14	329	4.25532	6590	170309	3.86944	0.668324	1.1
H7_HETEROPHORIA	Heterophoria	2	2	329	0.607903	799	170976	0.467317	0.669413	1.3
CD2_INSITU_BREAST_EXALLC	NA	2	2	168	1.19048	768	83801	0.916457	0.66957	1.3
F5_PTSD	Post-traumatic stress disorder	2	2	318	0.628931	781	161390	0.483921	0.669571	1.3
CD2_BENIGN_UTERUS_OTH_EXALLC	NA	2	2	166	1.20482	774	83277	0.929428	0.669943	1.3
DM_HYPOGLYC	Diabetic hypoglycemia	4	4	253	1.58103	3065	133027	2.30404	0.670474	0.69
TUBERCULOSIS	Tuberculosis	2	2	341	0.58651	801	176098	0.45486	0.671006	1.29
E4_DM2PERIPH	Type 2 diabetes with peripheral circulatory complications	2	2	281	0.711744	820	148190	0.553344	0.671437	1.29
I9_ANGIO	Coronary angiopasty	11	11	325	3.38462	6699	166928	4.01311	0.671662	0.84
APPENDACUT_COMPLIC	Acute appendicitis, with complications	4	4	320	1.25	3018	163396	1.84705	0.672848	0.68
F5_ANOREX	Anorexia (incl.atypical)	2	2	337	0.593472	807	173440	0.465291	0.673011	1.28
J10_PERITONSABSC	Peritonsillar abscess	4	4	261	1.53257	3129	136923	2.28523	0.673286	0.67
CD2_BENIGN_MENINGES_CEREBRAL_EXALLC	NA	2	2	278	0.719424	831	147052	0.565106	0.673347	1.27
RX_TRAMADOL	Tramadol	27	27	212	12.7358	12762	108121	11.8034	0.673741	1.08
M13_SPINSTENOSIS	Spinal stenosis	15	15	264	5.68182	6886	134889	5.10494	0.674472	1.11
C3_FEMALE_GENITAL_EXALLC	NA	7	7	168	4.16667	2994	83817	3.57207	0.674882	1.17
THYROTOXICOSIS	Thyrotoxicosis	7	7	336	2.08333	3076	173061	1.77741	0.675906	1.17
CD2_INSITU_BREAST	Carcinoma in situ of breast	2	2	207	0.966184	768	99593	0.771139	0.676358	1.25
G6_MYOPOTHUNS	Other and unspecified myopathies	2	2	339	0.589971	827	175631	0.470874	0.676407	1.25
CD2_BENIGN_UTERUS_OTH	Other benign neoplasms of uterus	2	2	207	0.966184	774	99587	0.77721	0.677894	1.24
CD2_BENIGN_MENINGES_CEREBRAL	Benign neoplasm: Cerebral meninges	2	2	341	0.58651	831	176068	0.471977	0.678014	1.24
M13_OTHCONN	Other systemic involvement of connective tissue	7	7	335	2.08955	3142	172722	1.81911	0.67948	1.15
L12_CORNSANDCALLOS	Corns and callosities	2	2	327	0.611621	836	168348	0.49659	0.679784	1.23
ST19_INJURI_KNEE_LOWER_LEG	Injuries to the knee and lower leg	39	39	304	12.8289	21616	155283	13.9204	0.680402	0.92
M13_FIBROBLASTIC	Fibroblastic disorders	7	7	265	2.64151	3176	137165	2.31546	0.680403	1.14
M13_SPONDYLOSIS	Spondylosis	15	15	264	5.68182	7084	134889	5.25173	0.681079	1.08
VII_EYE_ADNEXA	Diseases of the eye and adnexa	108	108	235	45.9574	53954	122945	43.8847	0.68158	1.05
M13_ARTHTROSIS_COX_PRIM_ICD10	Coxarthrosis, primary	15	15	328	4.57317	7174	169725	4.22684	0.68212	1.08
C3_FEMALE_GENITAL	malignant neoplasm of female genital organs	7	7	202	3.46535	2994	97367	3.07496	0.682415	1.13
ST19_OTHER_UNSPE_EFFEC_EXTER_CAUSES	Other and unspecified effects of external causes	7	7	336	2.08333	3198	173701	1.84109	0.682595	1.13
N14_GLOMERULAR	Glomerular diseases	7	7	336	2.08333	3210	173689	1.84813	0.683447	1.13
C3_BLADDER_EXALLC	NA	2	2	279	0.716846	875	147282	0.594098	0.683976	1.21
ASTHMA_MEDICATIO_COMORB	Medication related adverse effects	53	53	154	34.4156	25868	80365	32.1881	0.685341	1.07
C3_RECTUM_EXALLC	NA	2	2	279	0.716846	884	147282	0.600209	0.686132	1.19
R18_FAECAL_INCONTINENCE	Faecal incontinence	2	2	253	0.790514	884	133272	0.663305	0.686581	1.19
M13_SPONTRUPTSYNOTEND	Spontaneous rupture of synovium and tendon	2	2	265	0.754717	871	137165	0.635002	0.687168	1.19
H7_EYE	Diseases of the eye and adnexa	117	117	226	51.7699	58498	118401	49.4067	0.687792	1.05
H7_USEOFEYEANTIALLERGENS	Use of eye-antiallergens (taken as indicator of allergic/atopic conjunctivitis)	16	16	314	5.09554	7700	164762	4.67341	0.688587	1.09
C3_BLADDER	Malignant neoplasm of bladder	2	2	341	0.58651	875	176024	0.497091	0.688753	1.18
E4_DMNASNOCOMP	Unspecified diabetes without complications	2	2	281	0.711744	897	148190	0.605304	0.689492	1.18
H7_VISFIELDDEF	Visual field defects	2	2	330	0.606061	885	171027	0.517462	0.690362	1.17
C3_RECTUM	Malignant neoplasm of rectum	2	2	341	0.58651	884	176015	0.50223	0.691005	1.17
O15_LABOUR_OTHER	Other complications of labour and delivery, not elsewhere classified	2	2	178	1.1236	819	85106	0.962329	0.691019	1.17
Z21_CONTACT_W_EXPOS_COMMUNICAB_DISEA	Contact with and exposure to communicable diseases	2	2	339	0.589971	888	175461	0.506095	0.691399	1.17
FG_HYPERTENSION	Hypertensive diseases (excluding secondary)	86	86	182	47.2527	43576	97214	44.8248	0.691741	1.05
N14_NEPHRITICNAS	Unspesified nephritic syndrome	2	2	336	0.595238	892	173689	0.513562	0.69268	1.16
ASTHMA_EOSINOPHIL_SUGG	Suggestive for eosinophilic asthma	2	2	213	0.938967	925	113428	0.815495	0.69415	1.15
CD2_BENIGN_ASCENDING_COLON_EXALLC	NA	2	2	277	0.722022	921	146737	0.627654	0.694367	1.15
L12_URTICA_ALLERG	Allergic urticaria	2	2	334	0.598802	896	172081	0.520685	0.694436	1.15
F5_MOODOTH	Other and unspecidied mood [affective] disorders	2	2	295	0.677966	929	156611	0.593189	0.695844	1.14
M13_SYNOTEND	Disorders of synovium and tendon	17	17	265	6.41509	8095	137165	5.90165	0.696343	1.09
K11_OTHDISDIG	Other diseases of the digestive system	5	5	335	1.49254	3552	171097	2.07602	0.697278	0.72
CD2_BENIGN_BONE_CARTILAGE_EXALLC	NA	2	2	278	0.719424	931	146541	0.635317	0.697975	1.13
CD2_BENIGN_MENINGES_EXALLC	NA	2	2	278	0.719424	934	147003	0.635361	0.697991	1.13
SMOKING	Smoking	2	2	214	0.934579	948	114589	0.827305	0.698527	1.13
L12_DERMATITISECZEMA	Dermatitis and eczema	27	27	316	8.5443	15200	161699	9.40018	0.700104	0.91
CD2_BENIGN_ASCENDING_COLON	Benign neoplasm: Ascending colon	2	2	341	0.58651	921	175978	0.523361	0.700412	1.12
CD2_BENIGN_STOMACH_EXALLC	NA	2	2	277	0.722022	950	146660	0.647757	0.701681	1.11
H7_RETINALDISOTH	Other retinal disorders	14	14	323	4.33437	8414	164973	5.10023	0.702304	0.85
C3_OTHER_SKIN	Other malignant neoplasms of skin (=non-melanoma skin cancer)	14	14	329	4.25532	8431	168468	5.00451	0.702385	0.85
C3_SKIN	Malignant neoplasm of skin	14	14	329	4.25532	8433	168466	5.00576	0.702411	0.85
CD2_BENIGN_BONE_CARTILAGE	Benign neoplasm of bone and articular cartilage	2	2	341	0.58651	931	175968	0.529073	0.702989	1.11
F5_SEDAHYP	Mental and behavioural disorders due to sedatives or hypnotics	2	2	340	0.588235	924	174101	0.530726	0.703033	1.11
MACULAR_PUCKER	Macular pucker	2	2	323	0.619195	922	164973	0.558879	0.703126	1.11
CD2_BENIGN_MENINGES	Benign neoplasm of meninges	2	2	341	0.58651	934	175965	0.530787	0.703765	1.1
AB1_OTHER_INFECTIONS	Other infectious diseases	2	2	341	0.58651	936	175963	0.53193	0.704282	1.1
R18_SYMPTOMS_SIGNS_INVOLVI_SPEECH_VOICE	Symptoms and signs involving speech and voice	8	8	335	2.38806	3714	173185	2.14453	0.704311	1.11
INSULIN_INTER_AND_LONG	Insulin, intermediate and long-acting	18	18	325	5.53846	8528	167795	5.08239	0.704591	1.09
M13_FLATFOOT	Flat foot [pes planus] (acquired)	2	2	233	0.858369	946	121222	0.780386	0.704866	1.1
I9_STR	Stroke, excluding SAH	18	18	307	5.86319	8877	163535	5.4282	0.705982	1.08
R18_ABNORMALITI_GAIT_MOBIL	Abnormalities of gait and mobility	2	2	327	0.611621	952	170085	0.55972	0.706466	1.09
O15_EXIST_HYPERT_COMPLIC	Pre-existing hypertension complicating pregnancy, childbirth and the puerperium	2	2	203	0.985222	872	96440	0.904189	0.707158	1.09
J10_PLEURPLAGUE	Pleural plaque	2	2	334	0.598802	947	172151	0.550098	0.707406	1.09
RX_A07EC01	Sulfasalazine	8	8	295	2.71186	3827	154757	2.47291	0.707425	1.1
CD2_BENIGN_STOMACH	Benign neoplasm: Stomach	2	2	341	0.58651	950	175949	0.539929	0.707918	1.09
O15_ANTEPART_HAEM_NAS	Antepartum haemorrhage, not elsewhere classified	2	2	182	1.0989	869	85851	1.01222	0.708057	1.09
I9_MI_STRICT	Myocardial infarction, strict	15	15	289	5.19031	9145	152621	5.99197	0.708653	0.87
N14_CALCUKIDUR	Calculus of kidney and ureter	6	6	336	1.78571	3856	172757	2.23204	0.712872	0.8
I9_HYPTENSEC	Secondary hypertension	2	2	257	0.77821	982	133323	0.736557	0.714866	1.06
G6_DEMYEL	Demyelenating diseases of the central nervous system	2	2	341	0.58651	978	175921	0.555931	0.71524	1.06
E4_GOITRENAS	Other and/or unspecified nontoxic goitre	2	2	297	0.673401	977	152762	0.639557	0.715746	1.05
H7_OPTNERVE	Disorders of optic nerve and visual pathways	2	2	341	0.58651	982	175917	0.558218	0.716291	1.05
ST19_INJURI_ANKLE_FOOT	Injuries to the ankle and foot	16	16	327	4.89297	9260	167639	5.52377	0.716638	0.89
I9_HEARTFAIL	Heart failure,strict	16	16	307	5.21173	9576	159286	6.01183	0.717036	0.87
CARDIOVERSION	Cardiodefibrillation	9	9	334	2.69461	4107	172792	2.37685	0.717087	1.13
I9_HEARTFAIL_NS	Heart failure, not strict	36	36	307	11.7264	17613	159286	11.0575	0.718007	1.06
M13_IMPINGEMENT	Impingement syndrome of shoulder	9	9	265	3.39623	4168	137165	3.03868	0.71856	1.12
O15_PREG_OTHER_MAT_DISORD	Other maternal disorders predominantly related to pregnancy	17	17	192	8.85417	9222	91139	10.1186	0.718661	0.88
I9_CORATHER	Coronary atherosclerosis	37	37	289	12.8028	18295	152621	11.9872	0.7195	1.07
F5_UNSMENDIS	Unspecified mental disorder	20	20	323	6.19195	9622	167277	5.75214	0.720201	1.08
H7_EYELIDINFLAMMATION	Other inflammation of eyelid	2	2	322	0.621118	991	165083	0.600304	0.720266	1.03
E4_DM2REN	Type 2 diabetes with renal complications	2	2	281	0.711744	1020	148190	0.688306	0.720423	1.03
FG_CEREBVASC	Cerebrovascular diseases (FINNGEN)	21	21	182	11.5385	10367	97214	10.6641	0.720529	1.08
N14_MENOPAUSOT	Other menopausal disorders	2	2	122	1.63934	911	57407	1.58691	0.720686	1.03
K11_ACUTGASTR	Acute gastritis	2	2	289	0.692042	1036	154218	0.671776	0.721408	1.03
ALLERG_RHINITIS	Allergic rhinitis	9	9	332	2.71084	4300	171926	2.50108	0.725066	1.08
DM_NEPHORAPATHY_OPER	Diabetic nephropathy with related operations	2	2	253	0.790514	1043	133027	0.784051	0.72712	1.01
PSOR_ARTHR_OTH	Other psoriatic arthropathies	2	2	341	0.58651	1023	175622	0.582501	0.727481	1.01
I9_HYPTENSESS	Hypertension, essential	67	67	257	26.07	33229	133323	24.9237	0.728168	1.05
H8_PERIPHVERTIGO	Other peripheral vertigo	1	1	325	0.307692	1055	169746	0.621517	0.728248	0.5
H7_STENOLACRI	Stenosis and insufficiency of lacrimal passages	1	1	322	0.310559	1046	165083	0.633621	0.728296	0.49
P16_CERTA_COND_ORIGINA_PERINA_PERIOD	Certain conditions originating in the perinatal period	1	1	342	0.292398	1046	175853	0.594815	0.728324	0.49
I9_ARTOTH	Other diseases of arteries and capillaries	1	1	329	0.303951	1046	167843	0.623201	0.728364	0.49
FALLS	Falls/tendenct to fall	1	1	342	0.292398	1053	175846	0.598819	0.728386	0.49
AB1_SEQULEAE_OF_INFECTIONS_AND_PARASITES	Sequelae of infectious and parasitic diseases	1	1	342	0.292398	1062	175837	0.603968	0.728501	0.48
K11_ALCOLIV	Alcoholic liver disease	1	1	335	0.298507	1071	173014	0.619025	0.728551	0.48
ALCOLIVER	Alcoholic liver disease	1	1	342	0.292398	1071	175828	0.609118	0.728655	0.48
G6_DIABETNEUR	Diabethic neuropathy	1	1	296	0.337838	1127	158705	0.710123	0.728737	0.48
Z21_PROBL_RELATED_LIFE_M_DIFFICULTY	Problems related to life-management difficulty	1	1	301	0.332226	1103	156955	0.702749	0.728917	0.47
DM_NEUROPATHY	Diabetic neuropathy	1	1	253	0.395257	1125	133027	0.845693	0.729092	0.47
N14_ENDOMETRIOSIS_RECTPVAGSEPT_VAGINA	Endometriosis of rectovaginal septum and vagina	1	1	122	0.819672	1044	57407	1.81859	0.729304	0.45
ST19_SUPERF_INJURY_ANKLE_FOOT	Superficial injury of ankle and foot	1	1	327	0.30581	1098	167639	0.654979	0.729397	0.47
M13_ANKYLOSPON	Ankylosing spondylitis	1	1	264	0.378788	1103	134889	0.817709	0.72947	0.46
N14_ENDOMETRIOSIS_NOS	Unspecified/other endometriosis	1	1	122	0.819672	1056	57407	1.8395	0.729947	0.45
L12_PILONIDALCYST	Pilonidal cyst	1	1	325	0.307692	1134	169219	0.670138	0.730079	0.46
M13_PATHODISLOCATIO	Pathological/recurrent dislocation and subluxation of joint, not elsewhere classified	1	1	233	0.429185	1143	121222	0.942898	0.730102	0.46
Z21_OUTCO_DELIV	Outcome of delivery	7	7	295	2.37288	4475	148885	3.00568	0.730274	0.79
F5_OTHERSUB	Mental and behavioural disorders due to multiple drug use and use of multiple drugs and use of other psycoactive substances	1	1	340	0.294118	1119	174101	0.64273	0.730274	0.46
KRA_PSY_EATING	KRA_PSY_EATING	1	1	342	0.292398	1127	175772	0.641172	0.730448	0.46
BIGUANIDES	Biguanides	40	40	296	13.5135	19850	154990	12.8073	0.730632	1.06
KRA_PSY_EATING_EXMORE	NA	1	1	269	0.371747	1127	136530	0.82546	0.730849	0.45
F5_MENTALUNSPE	Mental disorders, not otherwise specified	1	1	323	0.309598	1152	167277	0.688678	0.731162	0.45
HERING_BILATERAL	Inguinal hernia, bilateral	1	1	301	0.332226	1151	154928	0.742926	0.731397	0.45
L12_ULCERLOWLIMB	Ulcer of lower limb, not elsewhere classified	1	1	327	0.30581	1151	168348	0.683703	0.731472	0.45
FEMINGHER_BILATERAL	Inguinal or femoral hernia, bilateral	1	1	301	0.332226	1174	154928	0.757771	0.732711	0.44
E4_ENDONUTRMET	Endocrine, nutritional and metabolic diseases	115	115	228	50.4386	61193	115706	52.8866	0.733225	0.95
Z21_PROBL_RELATED_CERTA_PSYCHOSO_CIRCUMSTANC	Problems related to certain psychosocial circumstances	1	1	336	0.297619	1199	173018	0.692991	0.73445	0.43
K11_PERITON	Diseases of peritoneum	1	1	342	0.292398	1198	175701	0.68184	0.734593	0.43
H7_RETIVASCOCCLUSION	Retinal vascular occlusion	1	1	323	0.309598	1201	164973	0.727998	0.73526	0.43
R18_RASH_OTHER_NONSPECIFIC_SKIN_ERUPT	Rash and other nonspecific skin eruption	1	1	323	0.309598	1235	168625	0.732394	0.73582	0.42
VWXY20_OTHER_EXTER_CAUSES_ACCIDENTAL_INJURY	Other external causes of accidental injury	1	1	342	0.292398	1224	175505	0.697416	0.736669	0.42
H7_RETINAVASC	Retinal vascular disorders	1	1	323	0.309598	1238	164973	0.750426	0.738262	0.41
Z21_PERSONS_ENCOUNTERI_HEALTH_SERVI_OTH_CIRCUMSTANC2	Persons encountering health services in other circumstances	10	10	301	3.32226	4853	156955	3.09197	0.73925	1.07
R18_ABNORMAL_FINDI_DIAGNOST_IMAGI_LUNG	Abnormal findings on diagnostic imaging of lung	10	10	330	3.0303	4811	170221	2.82633	0.739947	1.07
ALCO_PRESCRIPTION	Use of disulfiram, acamprosate or naltrexone	3	3	340	0.882353	1266	175633	0.720821	0.740426	1.22
COPD_INSUFFICIENCY	COPD-related respiratory insufficiency	8	8	335	2.38806	4925	171974	2.8638	0.742817	0.83
FESS	FESS (DNB20)	3	3	338	0.887574	1291	174519	0.739748	0.742909	1.2
Z21_SPECIAL_SCREEN_EXAM_INFECTIOUS_PARASITIC_DISEA	Special screening examination for infectious and parasitic diseases	11	11	187	5.88235	5246	99123	5.29241	0.743086	1.11
L12_PAPULOSQUAMOUS	Papulosquamous disorders	8	8	335	2.38806	4982	171917	2.89791	0.743158	0.82
J10_INFLUPNEU	Influenza and pneumonia	45	45	298	15.1007	22130	154769	14.2987	0.743629	1.06
X_RESPIRATORY	Diseases of the respiratory system	155	155	188	82.4468	81628	95271	85.6798	0.745147	0.96
H7_DIPLOPIA	Diplopia	3	3	330	0.909091	1320	171027	0.771808	0.745397	1.18
L12_INFECT_DERM	Infective dermatitis	3	3	316	0.949367	1306	161699	0.807674	0.745668	1.18
I9_CVD	Cardiovascular diseases	172	172	171	100.585	86957	89942	96.6812	0.745758	1.04
RHEUMA_COMORB	Rheumatological diseases related comorbidities	169	169	174	97.1264	85544	91355	93.6391	0.745827	1.04
N14_GLOMEINOTH	Glomerular disorders in diseases classified elsewhere	3	3	336	0.892857	1329	173689	0.765161	0.746745	1.17
M13_ARTHTROSIS_COX_PRIM_HIPSURG	Coxarthrosis, primary, with hip surgery	11	11	328	3.35366	5193	169725	3.05966	0.747089	1.1
D3_PURPURA_AND3_OTHER_HAEMORRHAGIC	Purpura and other haemorrhagic conditions	3	3	337	0.890208	1347	174901	0.77015	0.748152	1.16
CD2_BENIGN_SKIN_FACE_EXALLC	NA	3	3	277	1.08303	1378	146479	0.940749	0.748676	1.15
CD2_BENIGN_COLON_EXALLC	NA	11	11	271	4.05904	5420	143789	3.76941	0.749406	1.08
ETMOIDECTOMY	Etmoidectomy	3	3	338	0.887574	1353	174469	0.775496	0.749672	1.14
C3_CERVIX_UTERI_EXALLC	NA	3	3	168	1.78571	1313	83817	1.56651	0.749892	1.14
K11_APPENDACUT	Acute appendicitis	22	22	320	6.875	12476	163396	7.63544	0.751318	0.9
DPP4INH	Dipeptidyl peptidase 4 (DPP-4) inhibitors	3	3	296	1.01351	1392	154990	0.898122	0.751881	1.13
MACULA_NAS	Degenerative macular diseases	3	3	323	0.928793	1359	164973	0.823771	0.752062	1.13
CD2_BENIGN_SKIN_FACE	Benign neoplasm: Skin of other and unspecified parts of face	3	3	340	0.882353	1378	175521	0.785091	0.752614	1.12
O15_LABOUR_PELVIC_ABNORM	Obstructed labour due to maternal pelvic abnormality	3	3	178	1.68539	1287	85106	1.51223	0.753671	1.11
ST19_OPEN_WOUND_WRIST_HAND	Open wound of wrist and hand	11	11	314	3.50318	5361	161655	3.31632	0.753805	1.06
H7_VITREOUS	Disorders of vitreous body and globe	9	9	334	2.69461	5416	171483	3.15833	0.754489	0.85
N14_MALEGEN	Diseases of male genital organs	28	28	106	26.4151	17083	59455	28.7327	0.755976	0.92
J10_PNEUMOBACTEROTH	Bacterial pneumonia, not elsewhere classified	9	9	298	3.02013	5710	154769	3.68937	0.756195	0.82
C3_CERVIX_UTERI	Malignant neoplasm of cervix uteri	3	3	206	1.45631	1313	99048	1.32562	0.756294	1.1
J10_VASOALLERRHIN	Vasomotor and allergic rhinitis	12	12	261	4.5977	5746	136923	4.19652	0.756504	1.1
RHEUMA_SERONEG	Seronegative rheumatoid arthritis	3	3	271	1.10701	1436	141876	1.01215	0.757248	1.09
RX_A07EA	Budesonide	3	3	295	1.01695	1450	154757	0.936953	0.758688	1.09
GOUT_NOS	Gout, unspecified	3	3	338	0.887574	1438	174394	0.82457	0.760293	1.08
Q17_CONGEN_MALFO_CIRCULATO_SYSTEM	Congenital malformations of the circulatory system	3	3	340	0.882353	1451	175448	0.827026	0.761995	1.07
Z21_PRESENCE_CARDIAC_VASCULAR_IMPLANTNTS_GRAFTS	Presence of cardiac and vascular implants and grafts	12	12	303	3.9604	5991	159527	3.75548	0.76338	1.05
R18_SYNCO_COLLAP	Syncope and collapse	10	10	275	3.63636	6227	142910	4.35729	0.765561	0.83
M13_MUSCULOSKELEOTH	Other disorders of the musculoskeletal system and connective tissue	3	3	340	0.882353	1483	175416	0.845419	0.766378	1.04
O15_DELIV_PERIN_LACER	Perineal laceration during delivery	3	3	178	1.68539	1395	85106	1.63913	0.76918	1.03
Z21_SUPERV_HIGH_R_PREGNAC	Supervision of high-risk pregnancy	13	13	295	4.40678	6171	148885	4.14481	0.770092	1.06
N14_ACUTERENFAIL	Acute renal failure	3	3	332	0.903614	1527	172745	0.883962	0.770725	1.02
M13_BURSOPATHY	Other bursopathies	3	3	265	1.13208	1520	137165	1.10815	0.770775	1.02
CD2_BENIGN_SIGMOID_COLON_EXALLC	NA	3	3	276	1.08696	1560	146301	1.06629	0.77126	1.02
D3_SARCOIDOSIS	Sarcoidosis	3	3	340	0.882353	1527	174604	0.87455	0.773583	1.01
O15_PREG_PROLONGED	Prolonged pregnancy	2	2	182	1.0989	1417	85851	1.65053	0.77388	0.67
F5_OTHPER	Other specified and unspecified personality disorders	2	2	334	0.598802	1563	171894	0.909281	0.774761	0.66
C3_RESPIRATORY_INTRATHORACIC_EXALLC	NA	2	2	279	0.716846	1703	146121	1.16547	0.776543	0.62
L12_OTHERDISSKINANDSUBCUTIS	Other disorders of skin and subcutaneous tissue, not elsewhere classified	2	2	327	0.611621	1668	168348	0.990805	0.776558	0.62
J10_PHARYNGITIS	Acute pharyngitis	2	2	291	0.687285	1701	148969	1.14185	0.777903	0.6
C3_RESPIRATORY_INTRATHORACIC	Malignant neoplasm of respiratory system and intrathoracic organs	2	2	341	0.58651	1703	175196	0.972054	0.777946	0.6
I9_OTH	Other CVD	2	2	341	0.58651	1721	175178	0.982429	0.778695	0.6
K11_UC_STRICT0	Ulcerative colitis ( strict definition, all Crohn cases excluded)	2	2	333	0.600601	1721	170386	1.01006	0.778966	0.59
DM_EYE_OPER_VEGF_INJECT_VITR	Injection of anti-VEGF-antibody or corticosteroid or any drug into vitreous body	2	2	339	0.589971	1722	173525	0.992364	0.779003	0.59
N14_FEMALEGENNONINF	Noninflammatory disorders of female genital tract	87	87	122	71.3115	42954	57407	74.8236	0.779664	0.95
E4_METABOLIA	Metabolic disorders	33	33	310	10.6452	16438	160461	10.2442	0.780552	1.04
K11_UC_STRICT2	Ulcerative colitis (strict definition, require KELA, min 2 HDR)	2	2	339	0.589971	1772	174607	1.01485	0.780911	0.58
M13_LATERALEPICOND	Lateral epicondylitis	2	2	265	0.754717	1788	137165	1.30354	0.780931	0.58
M13_OTHERJOINT	Other joint disorders	69	69	233	29.6137	34576	121222	28.5229	0.781695	1.04
N14_INFLUTH	Inflammatory disease of uterus	4	4	187	2.13904	1690	91131	1.85447	0.781803	1.15
RX_NSAID	Anti-inflammatory and antirheumatic products, non-steroids	280	280	63	444.444	143162	33737	424.347	0.783424	1.05
R18_GENERAL_SYMPTOMS_SIGNS	General symptoms and signs	68	68	275	24.7273	33989	142910	23.7835	0.783754	1.04
I9_HEARTFAIL_ALLCAUSE	All-cause Heart Failure	35	35	307	11.4007	17387	159058	10.9312	0.785327	1.04
J10_RESPDISOTH	Other respiratory disorders and diseases	4	4	339	1.17994	1842	175057	1.05223	0.785579	1.12
J10_RESPOTHER	Other diseases of the respiratory system	4	4	339	1.17994	1842	175057	1.05223	0.785579	1.12
M13_HALLUXRIGIDUS	Hallux rigidus	4	4	233	1.71674	1898	121222	1.56572	0.78822	1.1
J10_LOWERINF	Other acute lower respiratory infections	13	13	330	3.93939	7689	169210	4.54406	0.789995	0.87
O15_PREECLAMPS	Pre-eclampsia	4	4	203	1.97044	1801	96440	1.86748	0.793894	1.06
M13_ARTHROSIS_POLY	Polyarhtrosis	4	4	233	1.71674	1975	121222	1.62924	0.794255	1.05
C3_OTHER_SKIN_EXALLC	NA	14	14	279	5.01792	8431	147282	5.72439	0.79529	0.88
C3_SKIN_EXALLC	NA	14	14	279	5.01792	8433	147282	5.72575	0.795307	0.88
T1D_STRICT	Type 1 diabetes, strict definition	4	4	281	1.42349	2014	147723	1.36336	0.795938	1.04
M13_DUPUTRYEN	Palmar fascial fibromatosis [Dupuytren]	4	4	265	1.50943	1998	137165	1.45664	0.797197	1.04
E4_HYTHYNAS	Hypothyroidism,other/unspecified	37	37	297	12.4579	20360	152762	13.3279	0.798486	0.93
M13_DORSOPATHY	Dorsopathies	79	79	264	29.9242	42010	134889	31.1441	0.799597	0.96
F5_SOMATOFORM	Somatoform disorder	4	4	318	1.25786	2004	161390	1.24171	0.801443	1.01
K11_OTHILEUS	Other or unspecified ileus, impaction or obstruction	4	4	286	1.3986	2058	149001	1.3812	0.801453	1.01
M13_DORSALGIA	Dorsalgia	41	41	264	15.5303	22181	134889	16.4439	0.805034	0.94
INSULINS	Insulin medication	18	18	288	6.25	9104	151323	6.01627	0.805036	1.04
RX_L02BG	L02BG Aromatase inhibitors	3	3	340	0.882353	2206	174693	1.26279	0.8051	0.7
O15_MEMBR_PREMAT_RUPT	Premature rupture of membranes	3	3	182	1.64835	2089	85851	2.43329	0.805918	0.68
H7_LENS	Disorders of lens	44	44	299	14.7157	21994	154905	14.1984	0.805923	1.04
L12_CELLULITIS	Cellulitis	3	3	325	0.923077	2290	169219	1.35328	0.806568	0.68
POLLENALLERG	Pollen allergy	3	3	335	0.895522	2284	173573	1.31587	0.806779	0.68
E4_DM1OPTH	Type 1 diabetes with ophthalmic complications	3	3	281	1.06762	2339	148190	1.57838	0.806983	0.68
D3_IMMUNEMECHANISM	Certain disorders involving the immune mechanism	3	3	340	0.882353	2295	174604	1.3144	0.807902	0.67
I9_STR_SAH	Stroke, including SAH	19	19	306	6.20915	9592	162861	5.88969	0.808018	1.05
Z21_OTHER_MEDICAL_CARE	Other medical care	5	5	301	1.66113	2366	158735	1.49053	0.808761	1.11
M13_RADICULOPATHY	Radiculopathy	5	5	264	1.89394	2310	134889	1.71252	0.809368	1.11
JOINTPAIN	Pain in joint	20	20	204	9.80392	10087	109346	9.22485	0.809393	1.06
I9_MI	Myocardial infarction	17	17	289	5.88235	10003	152621	6.55414	0.811189	0.9
MIGRAINE_TRIPTAN	Migraine, single triptan purchase ok & required. ICD-code if available is included	17	17	311	5.46624	9773	160846	6.076	0.811471	0.9
R18_HEADACHE1	Headache	21	21	275	7.63636	10340	142910	7.23532	0.816045	1.06
M13_ARTHROPATHIES	Arthropathies	110	110	233	47.2103	55677	121222	45.9298	0.816061	1.03
R18_DYSPHAGIA	Dysphagia	5	5	253	1.97628	2525	133272	1.89462	0.81658	1.04
M13_GOUT	Gout	5	5	233	2.14592	2505	121222	2.06646	0.817149	1.04
L12_URTICA_NAS	Other and unspecified urticaria	5	5	334	1.49701	2502	172081	1.45397	0.818803	1.03
M13_MENISCUSDERANGEMENTS	Meniscus derangement	22	22	233	9.44206	10864	121222	8.96207	0.819075	1.05
GOUT	Gout, FINNGEN	5	5	322	1.5528	2505	165656	1.51217	0.81919	1.03
CPAP	Continuous positive airway pressure	4	4	175	2.28571	2603	90980	2.86107	0.821871	0.8
O15_HAEMORRH_EARLY_PREG	Haemorrhage in early pregnancy	4	4	192	2.08333	2375	91139	2.60591	0.822076	0.8
PULM_MEDICATIO_COMORB	Medication related adverse effects (Asthma/COPD)	55	55	288	19.0972	27549	149350	18.4459	0.822988	1.04
E4_LIPOPROT	Disorders of lipoprotein metabolism and other lipidaemias	22	22	310	7.09677	11042	160461	6.88142	0.823262	1.03
H7_GLAUCOMA_POAG	Primary open-angle glaucoma, strict	4	4	337	1.18694	2597	170362	1.5244	0.823309	0.78
R18_PAIN_NOT_ELSEW_CLASSIFIED	Pain, not elsewhere classified	4	4	275	1.45455	2728	142910	1.90889	0.823654	0.76
ST19_COMPLICATIO_PROCED_NOT_ELSEW_CLASSIFIED	Complications of procedures, not elsewhere classified	20	20	316	6.32911	11191	162801	6.87404	0.823782	0.92
J10_UPPERINFEC	Acute upper respiratory infections	52	52	291	17.8694	27930	148969	18.7489	0.824005	0.95
ST19_FRACT_FOOT_ANKLE	Fracture of foot, except ankle	4	4	327	1.22324	2707	167639	1.61478	0.824181	0.76
M13_ENTESOPATHYLOW	Enthesopathies of lower limb, excluding foot	4	4	264	1.51515	2721	134889	2.01721	0.824238	0.75
E4_GOITREMULTINOD	Nontoxic multinodular goitre	4	4	297	1.3468	2728	152762	1.78578	0.82424	0.75
RX_OPIOIDS	Opioids	131	131	212	61.7925	68778	108121	63.6121	0.824614	0.97
M13_PATELLAOTH	Other disorders of patella	6	6	233	2.57511	2843	121222	2.34528	0.826375	1.1
Z21_SUPERV_NORMAL_PREGNAC1	Supervision of normal pregnancy	21	21	295	7.11864	11489	148885	7.71669	0.827031	0.92
NONALLERG_ASTHMA_EXMORE	NA	6	6	211	2.8436	2879	110120	2.61442	0.827044	1.09
H7_LIDLACRIMALORBIT	Disorders of eyelid, lacrimal system and orbit	21	21	322	6.52174	11816	165083	7.15761	0.82815	0.91
ASTHMA_OBESITY	Obesity related asthma	6	6	213	2.8169	2984	113428	2.63074	0.828605	1.07
COPD_COMORB	COPD-associated co-morbidities	181	181	162	111.728	92213	84686	108.888	0.828829	1.03
M13_MUSCULOSKELETAL	Diseases of the musculoskeletal system and connective tissue	174	174	169	102.959	90872	86027	105.632	0.828901	0.97
H7_STRABOTH	Other strabismus	6	6	329	1.82371	2915	170976	1.70492	0.829277	1.07
IBD_INFECTIONS	Infections, IBD-co-morbidities	6	6	101	5.94059	3120	54876	5.68555	0.829768	1.04
H8_OTHHEARINGLOSS	Other hearing loss	6	6	294	2.04082	3082	159818	1.92844	0.830339	1.06
K11_ILEUS	Paralytic ileus and intestinal obstruction	6	6	286	2.0979	2999	149001	2.01274	0.832148	1.04
ST19_FRACT_RIBS_STERNUM_THORACIC_SPINE	Fracture of rib(s), sternum and thoracic spine	6	6	330	1.81818	3064	171641	1.78512	0.835476	1.02
OTHER_ILD_CVD_COMORB	Other ILD-related CVD-co-morbidities	5	5	215	2.32558	3260	114642	2.84363	0.837084	0.82
O15_PRETERM	Preterm labour and delivery	5	5	178	2.80899	2990	85106	3.51327	0.837115	0.8
M13_ARTHRITISNAS	Ohter specific/unspecified arthritis	5	5	233	2.14592	3128	121222	2.58039	0.837162	0.83
PRIM_COXARTHROSIS	Primary coxarthrosis, bilateral	5	5	326	1.53374	3123	168949	1.84849	0.837746	0.83
Z21_FIT_ADJ_OTH_DEVICES	Fitting and adjustment of other devices	5	5	301	1.66113	3292	158735	2.0739	0.838254	0.8
I9_PULMHEART	Pulmonary heart disease, diseases of pulmonary circulation	5	5	338	1.47929	3302	173597	1.90211	0.839904	0.78
ST19_DISLO_SPRAIN_STRAIN_JOINTS_LIGAM_WRIST_HAND_LEVEL	Dislocation, sprain and strain of joints and ligaments at wrist and hand level	5	5	314	1.59236	3332	161655	2.06118	0.840227	0.77
K11_FISSANAL	Fissure and fistula of anal and rectal regions	7	7	286	2.44755	3483	149001	2.33757	0.843642	1.05
K11_IBS	Irritable bowel syndrome	7	7	286	2.44755	3584	149001	2.40535	0.847125	1.02
F5_PSYCH	Psychiatric diseases	79	79	264	29.9242	41704	135195	30.8473	0.848702	0.97
HYPOTHYROIDISM	Hypothyroidism (congenital or acquired)	37	37	97	38.1443	20388	50989	39.9851	0.848726	0.95
DM_KETOACIDOSIS	Diabetic ketoacidosis	6	6	253	2.37154	3793	133027	2.8513	0.84915	0.83
H8_EXTERNAL	Diseases of external ear	7	7	336	2.08333	3596	173303	2.07498	0.8492	1
CD2_BENIGN_LIPOMATOUS_EXALLC	NA	6	6	274	2.18978	3815	144400	2.64197	0.849417	0.83
TRIPTAN1	Triptan medication for migraine, single purchase ok	32	32	311	10.2894	16053	160846	9.98035	0.850633	1.03
I9_HYPTENS	Hypertension	86	86	257	33.463	43545	133323	32.6613	0.850762	1.02
I9_HYPERTENSION	Hypertensive diseases	86	86	257	33.463	43576	133323	32.6845	0.850812	1.02
CD2_BENIGN_LIPOMATOUS	Benign lipomatous neoplasm	6	6	337	1.78042	3815	173084	2.20413	0.850959	0.81
K11_LIVER	Diseases of liver	8	8	335	2.38806	3885	173014	2.24548	0.852277	1.06
RX_COXIBS	Coxibs	56	56	63	88.8889	28631	33737	84.8653	0.854026	1.05
R18_HAEMORRHAGE_RESPI_PASSA	Haemorrhage from respiratory passages	8	8	253	3.16206	4223	134196	3.14689	0.858015	1
NEURO_COMORBIDITIES	Co-morbidities of interest (NEURO)	246	246	97	253.608	125910	50989	246.936	0.85807	1.03
M13_ENTESOPATHYOTH	Other enthesopathies	7	7	265	2.64151	4221	137165	3.07732	0.858308	0.86
H7_VITROTH	Other and unspecified disorders of vitreous body	8	8	334	2.39521	4089	171483	2.38449	0.858449	1
N14_UROLITHIASIS	Urolithiasis	7	7	336	2.08333	4142	172757	2.39759	0.858629	0.87
ST19_INJURY_MUSCLE_TENDON_SHOUL_UPPER_ARM_LEVEL	Injury of muscle and tendon at shoulder and upper arm level	9	9	314	2.86624	4444	164456	2.70224	0.860688	1.06
D3_ANAEMIA_IRONDEF	Iron deficiency anaemia	9	9	333	2.7027	4420	171204	2.58172	0.861783	1.05
I9_CABG	Coronary artery bypass grafting	9	9	325	2.76923	4449	166928	2.66522	0.862412	1.04
H7_CATARACTSENILE	Senile cataract	40	40	299	13.3779	20157	154905	13.0125	0.864648	1.03
F5_ALCOHOL_DEPENDENCE	Alcohol dependence	9	9	330	2.72727	4502	166915	2.69718	0.865346	1.01
AB1_SEXUAL_TRANSMISSION	Infections with a predominantly sexual mode of transmission	9	9	334	2.69461	4620	172279	2.6817	0.866152	1
DM_SEVERAL_COMPLICATIONS	Diabetes, several complications	10	10	253	3.95257	5090	133027	3.82629	0.869306	1.03
ASTHMA_COMORB	Asthma associated co-morbidites	189	189	154	122.727	96534	80365	120.119	0.870725	1.02
H7_VITRBODYGLOBE	Disorders of vitreous body	9	9	334	2.69461	5193	171483	3.02829	0.872945	0.89
O15_FALSE_LAB	False labour	11	11	182	6.04396	5001	85851	5.82521	0.873918	1.04
CD2_BENIGN_COLON	Benign neoplasm: Colon	11	11	332	3.31325	5420	171479	3.16074	0.874551	1.05
D3_NUTRIANAEMIA	Nutritional anaemias	10	10	333	3.003	5695	171204	3.32644	0.878554	0.9
G6_HEADACHE	Other headache syndromes	12	12	268	4.47761	6292	144780	4.3459	0.880518	1.03
SPONDYLOPATH_COMORB	Spondylopathy related co-morbidities	64	64	174	36.7816	32729	91355	35.8262	0.882944	1.03
RX_PROPIONIX	Propionic aci derivatives	186	186	63	295.238	96724	33737	286.7	0.884952	1.03
FG_DOAAC	Diseases of arteries, arterioles and capillaries (FINNGEN)	12	12	182	6.59341	6988	97214	7.18827	0.886079	0.92
R18_FEVER_OTHER_UNKNO_ORIGIN	Fever of other and unknown origin	12	12	275	4.36364	6849	142910	4.79253	0.887446	0.91
M13_SCIATICA	Siatica+with lumbago	12	12	264	4.54545	6827	134889	5.0612	0.887657	0.9
R18_ABNORMAL_FINDI_DIAGNOST_IMAGI_FUNCTION_STUDI_WO_DIAGNOSIS	Abnormal findings on diagnostic imaging and in function studies, without diagnosis	13	13	330	3.93939	6678	170221	3.92314	0.887712	1
CD2_BENIGN_COLORECANI	Benign neoplasm of colon, rectum, anus and anal canal	12	12	331	3.62538	6761	170138	3.97383	0.88786	0.91
I9_STR_EXH	Ischaemic Stroke, excluding all haemorrhages	14	14	311	4.50161	8046	164286	4.89756	0.895126	0.92
L12_DERMATITISNAS	Other and unspecified dermatitis	14	14	316	4.43038	7780	161699	4.81141	0.895132	0.92
H7_ALLERGICCONJUNCTIVITIS	Allergic conjunctivitis	16	16	327	4.89297	8006	168893	4.74028	0.896131	1.03
D3_ANAEMIA	Anaemias	18	18	97	18.5567	9145	50989	17.9352	0.896463	1.03
M13_SOFTTISSUE	Soft tissue disorders	78	78	265	29.434	39734	137165	28.968	0.897001	1.02
M13_LIMBPAIN	Pain in limb	18	18	265	6.79245	9158	137165	6.67663	0.902127	1.02
RX_OXICAMS	Oxicams	24	24	63	38.0952	12351	33737	36.6097	0.90359	1.04
XIII_MUSCULOSKELET	Diseases of the musculoskeletal system and connective tissue	175	175	168	104.167	90994	85905	105.924	0.913907	0.98
ILD_COMORB	ILD-related co-morbidities	168	168	175	96	85919	90980	94.4372	0.91391	1.02
R18_DYSPNOEA	Dyspnoea	24	24	318	7.54717	12317	164107	7.50547	0.915595	1.01
ASTHMA_IMMUNECOMORB	Immune disease comorbidities	26	26	154	16.8831	14229	80365	17.7055	0.916919	0.95
PULM_IMMUNECOMORB	Immune disease comorbidities	26	26	162	16.0494	14229	84686	16.8021	0.917222	0.96
III_BLOOD_IMMUN	Diseases of the blood and blood-forming organs and certain disorders involving the immune mechanism	26	26	317	8.20189	13899	163000	8.52699	0.920186	0.96
HYPOTHY_PURCHASE	Hypothyroidism and >3 levothyroxin purchases	37	37	97	38.1443	20171	50989	39.5595	0.923655	0.96
HYPOTHY_LEVOTHY	Hypothyroidism, levothyroxin purchases	37	37	97	38.1443	20171	51060	39.5045	0.923659	0.97
Z21_OTHER_SPECIAL_EXAM_INVES_PERSONS_WO_COMPLA_REPOR_DIAGNOSIS	Other special examinations and investigations of persons without complaint or reported diagnosis	77	77	187	41.1765	40388	99123	40.7453	0.945879	1.01
ST19_INJURY_POISO_CERTA_OTHER_CONSE_EXTER_CAUSES	Injury, poisoning and certain other consequences of external causes	180	180	163	110.429	92380	84519	109.301	0.956871	1.01
