# Supplementary material for: Rare protein-altering variants in ANGPTL7 lower intraocular pressure and protect against glaucoma
Source: PLoS Genet. 2020 May 5;16(5):e1008682. doi: 10.1371/journal.pgen.1008682 (PMC7199928; doi:10.1371/journal.pgen.1008682)
Supplement: S3 Data — The PheWAS results for ANGPTL7 p.Arg220Cys allele for non-eye related phenotypes in FinnGen. The phenotype (phenotype_code and phenotype_string), phenotype category (category), beta value (beta), odds ratio (odds_ratio), and p-value (pval) of the association are shown for each of the phenotypes that are not labeled as “Diseases of the eye and adnexa” in phenotype category. (XLSX) [file pgen.1008682.s013.xlsx]

## Sheet: S3_Data
category	phenotype_code	phenotype_string	beta	pval	odds_ratio
Asthma and related endpoints	INFLUENZA	All influenza (not pneumonia)	-0.1571	0.05752	0.854619
Asthma and related endpoints	ASTHMA_MIXED	Asthma mixed form (mode)	-0.2598	0.09254	0.771206
Asthma and related endpoints	ASTHMA_MIXED_EXMORE	Asthma mixed form (mode) (more controls excluded)	-0.259	0.0933	0.771823
Asthma and related endpoints	ASTHMA_OPPORTUNIST_INFECTIONS	Asthma and opportunit respiratory infection	0.1853	0.3009	1.20358
Asthma and related endpoints	ASTHMA_INFECTIONS	Asthma-related infections	0.0194	0.3214	1.01959
Asthma and related endpoints	ASTHMA_CHILD	Childhood asthma (age<16)	-0.0748	0.36	0.927929
Asthma and related endpoints	ASTHMA_CHILD_EXMORE	Childhood asthma (age<16) (more controls excluded)	-0.0746	0.3602	0.928115
Asthma and related endpoints	PNEUMOBACTKNOWN	Bacterial pneumonia (organism specified)	-0.0376	0.4116	0.963098
Asthma and related endpoints	ASTHMA_ACUTE_RESPIRATORY_INFECTIONS	Asthma-related acute respiratory infections	0.0168	0.4552	1.01694
Asthma and related endpoints	ASTHMA_NOS	Undetermined asthma	-0.0666	0.5095	0.935569
Asthma and related endpoints	ASTHMA_PNEUMONIA	Asthma-related pneumonia	0.0177	0.5125	1.01786
Asthma and related endpoints	ALLERG_ASTHMA_EXMORE	Allergic asthma (mode) (more controls excluded)	0.0391	0.5153	1.03987
Asthma and related endpoints	ASTHMA_NOS_EXMORE	Undetermined asthma (more controls excluded)	-0.065	0.5194	0.937067
Asthma and related endpoints	ASTHMA_PNEUMONIA_AND_SEPSIS	Asthma-related pneumonia or sepsis	0.0167	0.5307	1.01684
Asthma and related endpoints	ALLERG_ASTHMA	Allergic asthma (mode)	0.037	0.5373	1.03769
Asthma and related endpoints	ASTHMA_NONALLERG	Non-allergic asthma	0.039	0.5926	1.03977
Asthma and related endpoints	NONALLERG_ASTHMA_EXMORE	Non-allergic asthma (mode) (more controls excluded)	0.0327	0.6327	1.03324
Asthma and related endpoints	NONALLERG_ASTHMA	Non-allergic asthma (mode)	0.0306	0.6543	1.03107
Asthma and related endpoints	ASTHMA_ALLERG_EXMORE	Asthma and allergy (more controls excluded)	0.0333	0.7057	1.03386
Asthma and related endpoints	ASTHMA_ALLERG	Asthma and allergy	0.0318	0.7179	1.03231
Asthma and related endpoints	ASTHMA_NAS	Asthma, unspecified (mode)	-0.011	0.808	0.98906
Asthma and related endpoints	ASTHMA_SEPTICHE_PNEUMONIA	Pneumonia derived septichemia	0.0466	0.8171	1.0477
Asthma and related endpoints	ASTHMA_NAS_EXMORE	Asthma, unspecified (mode) (more controls excluded)	-0.0104	0.8181	0.989654
Asthma and related endpoints	CHILDHOOD_ALLERGY	Childhood allergy (age < 16)	0.0169	0.8452	1.01704
Asthma and related endpoints	PNEUMO_SEPTHICHE	Pneumococcal septichemia	0.0389	0.849	1.03967
Asthma and related endpoints	ASTHMA_HOSPITAL_MAIN	Asthma, hospital admissions , main diagnosis only	-0.003	0.9285	0.997004
Asthma and related endpoints	BRONCHITIS	Bronchitis	-0.0014	0.9585	0.998601
Certain infectious and parasitic diseases	AB1_HELMINTIASES	Helminthiases	-0.4777	0.05725	0.620208
Certain infectious and parasitic diseases	AB1_OTHER_BACTERIAL	Other bacterial diseases	0.0577	0.0585	1.0594
Certain infectious and parasitic diseases	AB1_ARTHROPOD	Arthropod-borne viral fevers and viral haemorrhagic fevers	-0.1855	0.08327	0.830689
Certain infectious and parasitic diseases	AB1_MYCOSES	Mycoses	-0.1072	0.1033	0.898346
Certain infectious and parasitic diseases	HEPATITIS_CHRONIC_VIRAL	Chronic viral hepatitis	-0.1993	0.1849	0.819304
Certain infectious and parasitic diseases	IBD_VIRAL_HEPATITIS	Viral hepatitis, IBD co-morbidity	-0.1756	0.1973	0.838953
Certain infectious and parasitic diseases	AB1_VIRAL_HEPATITIS	Viral hepatitis	-0.1421	0.2392	0.867534
Certain infectious and parasitic diseases	AB1_PROTOZOAL	Protozoal diseases	-0.2506	0.2917	0.778334
Certain infectious and parasitic diseases	HEPATITIS_ACUTE_OTHER_VIRAL	Other acute viral hepatitis	0.2914	0.3468	1.3383
Certain infectious and parasitic diseases	AB1_HIV	Human immunodeficiency virus [HIV] disease	-0.1831	0.371	0.832685
Certain infectious and parasitic diseases	AB1_SEQULEAE_OF_INFECTIONS_AND_PARASITES	Sequelae of infectious and parasitic diseases	0.0831	0.4477	1.08665
Certain infectious and parasitic diseases	C_DIFFICILE_ENTEROCOLITIS	Enterocolitis due to Clostridium difficile	-0.0767	0.4856	0.926168
Certain infectious and parasitic diseases	AB1_OTHER_SPIROCHAETAL	Other spirochaetal diseases	-0.063	0.6116	0.938943
Certain infectious and parasitic diseases	BACT_INTEST_INFECTION_NOS	Other specified/unspecified bacterial intestinal infections	0.0632	0.6436	1.06524
Certain infectious and parasitic diseases	AB1_OTHER_INFECTIONS	Other infectious diseases	0.0524	0.6591	1.0538
Certain infectious and parasitic diseases	AB1_INTESTINAL_INFECTIONS	Intestinal infectious diseases	0.0121	0.6727	1.01217
Certain infectious and parasitic diseases	CMV_NOS	Other/unspecified cytomegaloviral diseases	-0.1268	0.6742	0.88091
Certain infectious and parasitic diseases	AB1_INFECTIONS	Certain infectious and parasitic diseases	-0.008	0.6852	0.992032
Certain infectious and parasitic diseases	AB1_VIRAL_CNS	Viral infections of the central nervous system	0.0504	0.6911	1.05169
Certain infectious and parasitic diseases	TBC_RESP	Respiratory tuberculosis	-0.0486	0.7227	0.952562
Certain infectious and parasitic diseases	AB1_PEDICULOSIS_ACARIASIS_OTHERINFEST	Pediculosis, acariasis and other infestations	0.0538	0.7339	1.05527
Certain infectious and parasitic diseases	AB1_OTHER_CHLAMYDIAE	Other diseases caused by chlamydiae	-0.0944	0.7495	0.909919
Certain infectious and parasitic diseases	AB1_OTHER_VIRAL	Other viral diseases	-0.0163	0.8082	0.983832
Certain infectious and parasitic diseases	CAMPYLOENTERITIS	Campylobacter enteritis	0.046	0.8335	1.04707
Certain infectious and parasitic diseases	AB1_BACT_BIR_OTHER_INF_AGENTS	Bacterial, viral and other infectious agents	0.0213	0.8465	1.02153
Certain infectious and parasitic diseases	AB1_TUBERCULOSIS	Tuberculosis	-0.0169	0.8853	0.983242
Certain infectious and parasitic diseases	AB1_SEXUAL_TRANSMISSION	Infections with a predominantly sexual mode of transmission	-0.0072	0.8924	0.992826
Certain infectious and parasitic diseases	AB1_VIRAL_SKIN_MUCOUS_MEMBRANE	Viral infections characterized by skin and mucous membrane lesions	0.0052	0.9272	1.00521
Certain infectious and parasitic diseases	AB1_ZOONOTIC_BACTERIAL	Certain zoonotic bacterial diseases	0.0127	0.9607	1.01278
Congenital malformations, deformations and chromosomal abnormalities	Q17_PHAKOMATOSES_NOT_ELSEW_CLASSIFIED	Phakomatoses, not elsewhere classified	0.6152	0.06221	1.85003
Congenital malformations, deformations and chromosomal abnormalities	Q17_CONGEN_MALFO_BREAST	Congenital malformations of breast	-0.5242	0.07654	0.592029
Congenital malformations, deformations and chromosomal abnormalities	Q17_CYSTIC_KIDNEY_DISEA	Cystic kidney disease	-0.3088	0.09185	0.734328
Congenital malformations, deformations and chromosomal abnormalities	Q17_CLEFT_LIP_CLEFT_PALATE	Cleft lip and cleft palate	-0.4885	0.1102	0.613546
Congenital malformations, deformations and chromosomal abnormalities	Q17_CONGEN_MUSCULOS_DEFORMITI_HEAD_FACE_SPINE_CHEST	Congenital musculoskeletal deformities of head, face, spine and chest	-0.3888	0.2071	0.67787
Congenital malformations, deformations and chromosomal abnormalities	Q17_CONGEN_MALFO_RESPI_SYSTEM	Congenital malformations of the respiratory system	0.334	0.2569	1.39654
Congenital malformations, deformations and chromosomal abnormalities	Q17_UNDES_TESTICLE	Undescended testicle	-0.3449	0.3214	0.708291
Congenital malformations, deformations and chromosomal abnormalities	Q17_CONGEN_MALFO_GENITAL_ORGANS	Congenital malformations of genital organs	-0.1002	0.3696	0.904656
Congenital malformations, deformations and chromosomal abnormalities	Q17_CONGEN_MALFO_DEFORMAT_MUSCULOS_SYSTEM	Congenital malformations and deformations of the musculoskeletal system	-0.095	0.413	0.909373
Congenital malformations, deformations and chromosomal abnormalities	Q17_CONGEN_MALFO_MUSCULOS_SYSTEM_NOT_ELSEW_CLASSIFIED	Congenital malformations of the musculoskeletal system, not elsewhere classified	-0.2248	0.4788	0.798676
Congenital malformations, deformations and chromosomal abnormalities	Q17_CONGEN_MALFO_URINARY_SYSTEM	Congenital malformations of the urinary system	-0.0915	0.5284	0.912561
Congenital malformations, deformations and chromosomal abnormalities	Q17_OTHER_CONGEN_MALFO_PERIP_VASCULAR_SYSTEM	Other congenital malformations of peripheral vascular system	-0.1953	0.5763	0.822588
Congenital malformations, deformations and chromosomal abnormalities	Q17_CONGEN_DEFORMITI_HIP	Congenital deformities of hip	-0.1504	0.5993	0.860364
Congenital malformations, deformations and chromosomal abnormalities	Q17_CONGEN_MALFO_OVARIES_FALLOP_TUBES_BROAD_LIGAM	Congenital malformations of ovaries, fallopian tubes and broad ligaments	-0.0708	0.6374	0.931648
Congenital malformations, deformations and chromosomal abnormalities	Q17_CONGEN_OBSTRUCTIVE_DEFECTS_RENAL_PELVIS_CONGEN_MALFO_URETER	Congenital obstructive defects of renal pelvis and congenital malformations of ureter	0.1224	0.6512	1.13021
Congenital malformations, deformations and chromosomal abnormalities	Q17_CONGEN_MALFO_UTERUS_CERVIX	Congenital malformations of uterus and cervix	-0.1159	0.655	0.890564
Congenital malformations, deformations and chromosomal abnormalities	Q17_CONGEN_MALFO_CARDIAC_SEPTA	Congenital malformations of cardiac septa	0.0583	0.6881	1.06003
Congenital malformations, deformations and chromosomal abnormalities	Q17_OTHER_SPECIFE_CONGEN_MALFO_SYNDR_AFFECTING_MULTIPLE_SYSTEMS	Other specified congenital malformation syndromes affecting multiple systems	-0.1042	0.7104	0.901045
Congenital malformations, deformations and chromosomal abnormalities	Q17_OTHER_CONGEN_MALFO_SKIN	Other congenital malformations of skin	-0.0556	0.7362	0.945917
Congenital malformations, deformations and chromosomal abnormalities	Q17_CONGEN_MALFO_AORTIC_MITRAL_VALVES	Congenital malformations of aortic and mitral valves	-0.0574	0.773	0.944216
Congenital malformations, deformations and chromosomal abnormalities	Q17_CONGEN_DEFORMITI_FEET	Congenital deformities of feet	-0.063	0.7768	0.938943
Congenital malformations, deformations and chromosomal abnormalities	Q17_OTHER_CONGEN_MALFO	Other congenital malformations	-0.027	0.8141	0.973361
Congenital malformations, deformations and chromosomal abnormalities	Q17_CONGEN_MALFO_CIRCULATO_SYSTEM	Congenital malformations of the circulatory system	0.0186	0.8453	1.01877
Congenital malformations, deformations and chromosomal abnormalities	Q17_CONGEN_MALFO_GREAT_ARTERIES	Congenital malformations of great arteries	0.047	0.8502	1.04812
Congenital malformations, deformations and chromosomal abnormalities	Q17_CHROMOSOMAL_ABNORMALITI_NOT_ELSEW_CLASSIFIED	Chromosomal abnormalities, not elsewhere classified	0.0535	0.8556	1.05496
Congenital malformations, deformations and chromosomal abnormalities	Q17_OTHER_CONGEN_MALFO_EAR	Other congenital malformations of ear	-0.0548	0.8563	0.946674
Congenital malformations, deformations and chromosomal abnormalities	Q17_OTHER_CONGEN_MALFO_FACE_NECK	Other congenital malformations of face and neck	-0.0292	0.883	0.971222
Congenital malformations, deformations and chromosomal abnormalities	Q17_OTHER_CONGEN_MALFO_DIGES_SYSTEM1	Other congenital malformations of the digestive system	-0.0253	0.8877	0.975017
Congenital malformations, deformations and chromosomal abnormalities	Q17_OTHER_CONGEN_MALFO_TONGUE_MOUTH_PHARYNX	Other congenital malformations of tongue, mouth and pharynx	0.0374	0.9059	1.03811
Congenital malformations, deformations and chromosomal abnormalities	Q17_CONGEN_MALFO_EYE_EAR_FACE_NECK	Congenital malformations of eye, ear, face and neck	0.0108	0.9336	1.01086
Congenital malformations, deformations and chromosomal abnormalities	Q17_OTHER_CONGEN_MALFO_CIRCULATO_SYSTEM	Other congenital malformations of circulatory system	0.0044	0.9851	1.00441
Congenital malformations, deformations and chromosomal abnormalities	Q17_CONGEN_MALFO_NERVOUS_SYSTEM	Congenital malformations of the nervous system	0.0028	0.9913	1.0028
Diabetes endpoints	T2D_WIDE	Type 2 diabetes, wide definition	0.1003	0.00657	1.1055
Diabetes endpoints	KELA_DIAB_INSUL_EXMORE	Diabetes, insuline treatment (Kela reimbursement) (more controls excluded)	0.0618	0.03284	1.06375
Diabetes endpoints	KELA_DIAB_INSUL	Diabetes, insuline treatment (Kela reimbursement)	0.0597	0.03577	1.06152
Diabetes endpoints	DM_OTHER_WIDE	Other diabetes, wide definition	0.0577	0.041	1.0594
Diabetes endpoints	DM_BCKGRND_RETINA_NONPROLIF	Severe non-proliferative background diabetic retinopathy	0.3924	0.04137	1.48053
Diabetes endpoints	T2D	Type 2 diabetes, definitions combined	0.0579	0.05044	1.05961
Diabetes endpoints	DIABETES_FG	Diabetes, varying definitions	0.0486	0.06442	1.0498
Diabetes endpoints	DM_RETINA_NOS	Unspecified diabetic retinopathy	0.1359	0.1692	1.14557
Diabetes endpoints	DM_NEPHROPATHY_EXMORE	Diabetic nephropathy (more controls excluded)	0.0988	0.1903	1.10385
Diabetes endpoints	DM_BCKGRND_RETINA	Background diabetic retinopathy	0.1169	0.21	1.12401
Diabetes endpoints	DM_MACULOPATHY_EXMORE	Diabetic maculopathy (more controls excluded)	0.124	0.2197	1.13202
Diabetes endpoints	DM_NEPHROPATHY	Diabetic nephropathy	0.0839	0.2599	1.08752
Diabetes endpoints	DM_MACULOPATHY	Diabetic maculopathy	0.1024	0.3039	1.10783
Diabetes endpoints	DM_AION	AION (anterior ischemic optic neuropathy)	0.2693	0.3078	1.30905
Diabetes endpoints	DM_NEOVASCULAR_GLAUCOMA	Neovascular glaucoma	-0.1815	0.3122	0.834018
Diabetes endpoints	DM_SEVERAL_COMPLICATIONS	Diabetes, several complications	0.047	0.4021	1.04812
Diabetes endpoints	DM_NEUROPATHY	Diabetic neuropathy	-0.0841	0.4581	0.919339
Diabetes endpoints	DM_RETINOPATHY_EXMORE	Diabetic retinopathy (more controls excluded)	0.0255	0.5004	1.02583
Diabetes endpoints	DM_OPTHALMIC_COMORB	Diabetes, opthalmic co-morbidities	0.1108	0.5297	1.11717
Diabetes endpoints	T1D_WIDE	Type 1 diabetes, wide definition	0.0337	0.5369	1.03427
Diabetes endpoints	DM_RETINA_PROLIF	Proliferative diabetic retinopathy	0.0223	0.635	1.02255
Diabetes endpoints	T1D_WIDE1	Type 1 diabetes, wide definition, subgroup 1	0.0258	0.6867	1.02614
Diabetes endpoints	T1D	Type1 diabetes, definitions combined	-0.0314	0.7011	0.969088
Diabetes endpoints	DM_PERIPH_ANGIOPATHY	Peripheral angiopathy	0.11	0.714	1.11628
Diabetes endpoints	T1D_WIDE2	Type 1 diabetes, wide definition, subgroup 2	0.0952	0.7181	1.09988
Diabetes endpoints	DM_KETOACIDOSIS	Diabetic ketoacidosis	-0.018	0.7807	0.982161
Diabetes endpoints	DM_RET_VEIN_OCCLU	Retinal vein occlusion (central or branch)	0.0464	0.8284	1.04749
Diabetes endpoints	GEST_DIABETES	Gestational diabetes (for exclusion)	-0.0126	0.8292	0.987479
Diabetes endpoints	DM_POLYNEURO	Diabetic polyneuropathy	-0.0463	0.8364	0.954755
Diabetes endpoints	DM_RETINOPATHY	Diabetic retinopathy	0.0068	0.8482	1.00682
Diabetes endpoints	T1D_STRICT	Type 1 diabetes, strict definition	-0.0138	0.8778	0.986295
Diabetes endpoints	DM_VITREOUS_BLEEDING	Vitreous bleeding (caused by prolif. dmrp when together with H36.03*)	-0.0142	0.901	0.9859
Diabetes endpoints	DM_HYPOGLYC	Diabetic hypoglycemia	-0.0061	0.9292	0.993919
Diabetes endpoints	T1D_STRICT1	Type 1 diabetes, strict definition, subgroup 1	0.0029	0.976	1.0029
Diseases of the blood and blood-forming organs and certain disorders involving the immune mechanism	D3_ANAEMIAINCHRONICDISEASE	Anaemia in chronic diseases classified elsewhere	0.672	0.04717	1.95815
Diseases of the blood and blood-forming organs and certain disorders involving the immune mechanism	D3_COAGOTHER	Other coagulation defects	-0.2659	0.0552	0.766516
Diseases of the blood and blood-forming organs and certain disorders involving the immune mechanism	D3_VONVILLEBRAND	Von Willebrand disease	-0.6223	0.0568	0.536709
Diseases of the blood and blood-forming organs and certain disorders involving the immune mechanism	D3_BLOODNAS	Other and unspecified diseases of blood and blood-forming organs	-0.4573	0.06804	0.63299
Diseases of the blood and blood-forming organs and certain disorders involving the immune mechanism	D3_COAGDEFNAS	Other and unspecified coagulation defects	-0.2607	0.1423	0.770512
Diseases of the blood and blood-forming organs and certain disorders involving the immune mechanism	D3_EOSINOPHILIA	Eosinophilia	-0.4202	0.1597	0.656915
Diseases of the blood and blood-forming organs and certain disorders involving the immune mechanism	D3_BLOODOTHER	Other diseases of blood and blood-forming organs	-0.1066	0.167	0.898885
Diseases of the blood and blood-forming organs and certain disorders involving the immune mechanism	ESOSINOPHIL_DISEASE	Eosinophilic disease (BM)	-0.412	0.1712	0.662324
Diseases of the blood and blood-forming organs and certain disorders involving the immune mechanism	D3_SCNDPOLYCYTHAEMIA	Secondary polycythaemia	0.3939	0.1774	1.48275
Diseases of the blood and blood-forming organs and certain disorders involving the immune mechanism	D3_COMBIMMUDEF	Combined immunodeficiencies	0.3948	0.1883	1.48409
Diseases of the blood and blood-forming organs and certain disorders involving the immune mechanism	D3_HAEMOLYTICANAEMIA	Haemolytic anaemias	0.2694	0.1931	1.30918
Diseases of the blood and blood-forming organs and certain disorders involving the immune mechanism	D3_ANAEMIA_IRONDEF_BLOODLOSS	Iron deficiency anaemia secondary to blood loss (chronic)	0.1046	0.2331	1.11027
Diseases of the blood and blood-forming organs and certain disorders involving the immune mechanism	D3_AGRANULOCYTOSIS	Agranulocytosis	-0.1285	0.2424	0.879414
Diseases of the blood and blood-forming organs and certain disorders involving the immune mechanism	D3_COAGDEF	Chronic Coagulation defects	-0.2464	0.2866	0.78161
Diseases of the blood and blood-forming organs and certain disorders involving the immune mechanism	D3_OTHERWHITECELL	Other disorders of white blood cells	-0.161	0.3119	0.851292
Diseases of the blood and blood-forming organs and certain disorders involving the immune mechanism	D3_ANAEMIA_IRONDEF	Iron deficiency anaemia	0.0546	0.3221	1.05612
Diseases of the blood and blood-forming organs and certain disorders involving the immune mechanism	D3_COAGDEF_PURPUR_HAEMORRHAGIC	Coagulation defects, purpura and other haemorrhagic conditions	-0.0771	0.3415	0.925797
Diseases of the blood and blood-forming organs and certain disorders involving the immune mechanism	D3_ACQHAEMOLYTICANAEMIA	Acquired haemolytic anaemia	0.2336	0.3467	1.26314
Diseases of the blood and blood-forming organs and certain disorders involving the immune mechanism	D3_NONHEREDHYPOGAMMA	Nonhereditary hypogammaglobulinemia	-0.295	0.3616	0.744532
Diseases of the blood and blood-forming organs and certain disorders involving the immune mechanism	D3_ANAEMIA	Anaemias	0.0435	0.3724	1.04446
Diseases of the blood and blood-forming organs and certain disorders involving the immune mechanism	D3_HAEMORRHAGICNAS	Otherand unspecified haemorrhagic conditions	-0.1913	0.514	0.825885
Diseases of the blood and blood-forming organs and certain disorders involving the immune mechanism	D3_ANAEMIA_IRONDEF_NAS	Other and unspecified iron deficiency	0.0411	0.5313	1.04196
Diseases of the blood and blood-forming organs and certain disorders involving the immune mechanism	D3_ALLERGPURPURA	Allergic purpura	0.1096	0.5649	1.11583
Diseases of the blood and blood-forming organs and certain disorders involving the immune mechanism	D3_THROMBOCYTOPENIANAS	Thrombocytopenia, unspecified	0.0752	0.6134	1.0781
Diseases of the blood and blood-forming organs and certain disorders involving the immune mechanism	D3_IMMUNEMECHANISMOTHER	Other disorders involving the immune mechanism, not elsewhere classified	-0.1071	0.6153	0.898436
Diseases of the blood and blood-forming organs and certain disorders involving the immune mechanism	D3_BLOOD	Diseases of the blood and blood-forming organs and certain disorders involving the immune mechanism	-0.0153	0.6239	0.984816
Diseases of the blood and blood-forming organs and certain disorders involving the immune mechanism	D3_ITP	Idiopathic thrombocytopenic purpura	-0.0913	0.6617	0.912744
Diseases of the blood and blood-forming organs and certain disorders involving the immune mechanism	D3_IMMUDEF	Immunodeficiencies	0.0684	0.6624	1.07079
Diseases of the blood and blood-forming organs and certain disorders involving the immune mechanism	D3_IMMUNEMECHANISMNAS	Other and unspecified disorders involving the immune mechanism, not elsewhere classified	-0.0845	0.7008	0.918972
Diseases of the blood and blood-forming organs and certain disorders involving the immune mechanism	D3_OTHERBLOOD	Oher diseases of blood and blood-forming organs	-0.058	0.7103	0.94365
Diseases of the blood and blood-forming organs and certain disorders involving the immune mechanism	D3_ANAEMIA_B12_DEF	Vitamin B12 deficiency anaemia	-0.0327	0.7411	0.967829
Diseases of the blood and blood-forming organs and certain disorders involving the immune mechanism	D3_OTHERANAEMIA	Other anaemias	-0.018	0.7484	0.982161
Diseases of the blood and blood-forming organs and certain disorders involving the immune mechanism	D3_SARCOIDOSIS	Sarcoidosis	0.0249	0.7915	1.02521
Diseases of the blood and blood-forming organs and certain disorders involving the immune mechanism	D3_WHITEBLOODCELLNAS	Other and unspecified disorders of white blood cells	-0.0446	0.8136	0.95638
Diseases of the blood and blood-forming organs and certain disorders involving the immune mechanism	D3_IMMUNEMECHANISM	Certain disorders involving the immune mechanism	0.0176	0.8189	1.01776
Diseases of the blood and blood-forming organs and certain disorders involving the immune mechanism	D3_NUTRIANAEMIA	Nutritional anaemias	0.0098	0.8401	1.00985
Diseases of the blood and blood-forming organs and certain disorders involving the immune mechanism	D3_ACUTEPOSTBLEEDANAEMIA	Acute posthaemorrhagic anaemia	0.0391	0.8413	1.03987
Diseases of the blood and blood-forming organs and certain disorders involving the immune mechanism	D3_APLASTICANDOTHANAEMIA	Aplastic and other anaemias	0.0102	0.8501	1.01025
Diseases of the blood and blood-forming organs and certain disorders involving the immune mechanism	D3_NUTRIANAEMIAOTHER	Other nutritional anaemias	-0.0466	0.8901	0.954469
Diseases of the blood and blood-forming organs and certain disorders involving the immune mechanism	D3_ANAEMIANAS	Other and unspecified anaemias	-0.0076	0.893	0.992429
Diseases of the blood and blood-forming organs and certain disorders involving the immune mechanism	D3_IMMUDEFANTIBODYNAS	Other and unspecified immunodeficiencies with predominantly antibody defects	-0.014	0.9634	0.986098
Diseases of the blood and blood-forming organs and certain disorders involving the immune mechanism	D3_SPLEENDISEASE	Diseases of spleen	-0.0152	0.9643	0.984915
Diseases of the blood and blood-forming organs and certain disorders involving the immune mechanism	D3_IMMUDEFANTIBODY	Immunodeficiency with predominantly antibody defects	0.0003	0.9987	1.0003
Diseases of the blood and blood-forming organs and certain disorders involving the immune mechanism	D3_PURPURA_AND3_OTHER_HAEMORRHAGIC	Purpura and other haemorrhagic conditions	0.0002	0.9987	1.0002
Diseases of the circulatory system	I9_HYPTENSHR	Hypertensive heart and/or renal disease	0.2319	0.0003565	1.26099
Diseases of the circulatory system	I9_HYPTENSHD	Hypertensive Heart Disease	0.234	0.0007362	1.26364
Diseases of the circulatory system	I9_VARICVE	Varicose veins	0.0966	0.007236	1.10142
Diseases of the circulatory system	I9_VEINSOTH	Other disorders of veins	0.1478	0.00826	1.15928
Diseases of the circulatory system	I9_VARICVESOTH	Varicose veins of other sites	0.3132	0.01259	1.3678
Diseases of the circulatory system	I9_VASCSYND	Vascular syndromes of brain in cerebrovascular disorders	-0.4013	0.01444	0.669449
Diseases of the circulatory system	I9_PHLETHROMBDVTLOW	DVT of lower extremities	-0.149	0.01826	0.861569
Diseases of the circulatory system	I9_ANEUR	Endovascular or surgical operations to intracerebral aneurysms	0.3378	0.03269	1.40186
Diseases of the circulatory system	I9_POSTAMI	Status post-ami	0.2327	0.03773	1.262
Diseases of the circulatory system	I9_ARTOTH	Other diseases of arteries and capillaries	0.2167	0.05253	1.24197
Diseases of the circulatory system	I9_DISVEINLYMPH	Diseases of veins, lymphatic vessels and lymph nodes, not elsewhere classified	0.0538	0.05763	1.05527
Diseases of the circulatory system	I9_CVD	Cardiovascular diseases	0.0399	0.06077	1.04071
Diseases of the circulatory system	I9_LYMPHADE	Nonspesific lymphadenitis	-0.2286	0.06874	0.795647
Diseases of the circulatory system	I9_TIA	Transient ischemic attack	0.0749	0.1036	1.07778
Diseases of the circulatory system	I9_CARDMYOOTH	Cardiomyopathy, other and unspecified	0.189	0.1109	1.20804
Diseases of the circulatory system	I9_DVTANDPULM	DVT of lower extremities and pulmonary embolism	-0.0744	0.1287	0.9283
Diseases of the circulatory system	I9_HYPOTE	Hypotension	0.1479	0.1298	1.1594
Diseases of the circulatory system	FG_CEREBVASC	Cerebrovascular diseases (FINNGEN)	0.0643	0.1446	1.06641
Diseases of the circulatory system	I9_VASCDEM	Vascular dementia	-0.2031	0.1478	0.816197
Diseases of the circulatory system	I9_UAP	Unstable angina pectoris	-0.0821	0.1483	0.92118
Diseases of the circulatory system	I9_HYPTENSESS	Hypertension, essential	0.0391	0.1488	1.03987
Diseases of the circulatory system	FG_OTH	Other CVD (FINNGEN)	0.1459	0.1489	1.15708
Diseases of the circulatory system	I9_THROMBOTH	Other embolism and thrombosis	-0.1353	0.1576	0.873454
Diseases of the circulatory system	I9_OTHOTH	Other other unspecified disorders of the circulatory system	-0.2663	0.1681	0.766209
Diseases of the circulatory system	I9_LYMPHOTH	Other noninfective disordersof lymphatic vessels and lymph nodes	-0.2779	0.17	0.757373
Diseases of the circulatory system	I9_ATHSCLE	Atherosclerosis, excluding cerebral, coronary and PAD	0.0754	0.1705	1.07832
Diseases of the circulatory system	I9_STR_SAH	Stroke, including SAH	0.0535	0.1712	1.05496
Diseases of the circulatory system	I9_INTRACRA	Nontraumatic intracranial haemmorrhage	0.1048	0.1873	1.11049
Diseases of the circulatory system	FG_DOAAC	Diseases of arteries, arterioles and capillaries (FINNGEN)	0.0711	0.1887	1.07369
Diseases of the circulatory system	I9_AF	Atrial fibrillation and flutter	0.0527	0.1919	1.05411
Diseases of the circulatory system	I9_HEARTFAIL_NS	Heart failure, not strict	0.0416	0.1919	1.04248
Diseases of the circulatory system	I9_CEREBDOTH	Other specified cerebrovascular diseases, other cerebrovascular disorders in diseases classified elsewhere	-0.1678	0.2049	0.845523
Diseases of the circulatory system	I9_DOAAC	Diseases of arteries, arterioles and capillaries	0.0501	0.2068	1.05138
Diseases of the circulatory system	I9_HYPERTENSION	Hypertensive diseases	0.0311	0.21	1.03159
Diseases of the circulatory system	I9_MI_STRICT	Myocardial infarction, strict	0.0564	0.2204	1.05802
Diseases of the circulatory system	I9_HYPTENS	Hypertension	0.0305	0.2224	1.03097
Diseases of the circulatory system	I9_ICH	Intracerebral haemmorrhage	0.1248	0.2296	1.13292
Diseases of the circulatory system	I9_NONISCHCARDMYOP	Non-ischemic cardiomyopathy	0.0485	0.2459	1.0497
Diseases of the circulatory system	I9_CARDMYO	Cardiomyopathy	0.0894	0.252	1.09352
Diseases of the circulatory system	I9_HYPTENSPREG	Hypertension complicating pregnancy, childbirth, and the puerperium	0.0544	0.2577	1.05591
Diseases of the circulatory system	I9_HEARTFAIL_ALLCAUSE	All-cause Heart Failure	0.0363	0.2578	1.03697
Diseases of the circulatory system	I9_VTE	Venous thromboembolism	-0.0515	0.2616	0.949804
Diseases of the circulatory system	I9_STR	Stroke, excluding SAH	0.0445	0.2733	1.0455
Diseases of the circulatory system	I9_SEQULAE	Sequelae of cerebrovascular disease	0.0683	0.2777	1.07069
Diseases of the circulatory system	I9_RHEUVALV	Rheumatic valve diseases	-0.2068	0.3014	0.813182
Diseases of the circulatory system	I9_MI	Myocardial infarction	0.0452	0.3087	1.04624
Diseases of the circulatory system	I9_PAD	Peripheral artery disease	0.0535	0.3128	1.05496
Diseases of the circulatory system	I9_PROGVASC	Progressive vascular leukoencephalopathy	-0.259	0.3173	0.771823
Diseases of the circulatory system	I9_ANGINA	Angina pectoris	0.038	0.3178	1.03873
Diseases of the circulatory system	I9_OTHPER	Other peripheral vascular diseases	0.1215	0.3347	1.12919
Diseases of the circulatory system	I9_SAHANEUR	Aneurysms, operations, SAH	0.0819	0.3633	1.08535
Diseases of the circulatory system	I9_OTHILLHEART	Other or ill-defined heart diseases	0.1315	0.3737	1.14054
Diseases of the circulatory system	I9_ENDOCARD	Endocarditis	-0.1794	0.3787	0.835772
Diseases of the circulatory system	I9_NONISCHCARDMYOP_STRICT	Nonischemic cardiomyopathy	0.1245	0.3791	1.13258
Diseases of the circulatory system	I9_OTHINTRACRA	Other intracranial haemorrhages	-0.208	0.3825	0.812207
Diseases of the circulatory system	I9_HYPTENSEC	Secondary hypertension	0.0984	0.3992	1.1034
Diseases of the circulatory system	I9_OTHHEART	Other heart diseases	0.0174	0.4064	1.01755
Diseases of the circulatory system	I9_CORATHER	Coronary atherosclerosis	0.0289	0.4079	1.02932
Diseases of the circulatory system	I9_HYPTENSRD	Hypertensive Renal Disease	0.1523	0.4226	1.16451
Diseases of the circulatory system	I9_STR_EXH	Ischaemic Stroke, excluding all haemorrhages	0.034	0.4242	1.03458
Diseases of the circulatory system	I9_OTH	Other CVD	0.068	0.4361	1.07037
Diseases of the circulatory system	I9_RHEUFEV	Rheumatic fever incl heart disease	-0.1297	0.4446	0.878359
Diseases of the circulatory system	I9_K_CARDIAC	Death due to cardiac causes	0.0388	0.4475	1.03956
Diseases of the circulatory system	I9_SECONDRIGHT	Secondary right heart disease	-0.1476	0.4554	0.862776
Diseases of the circulatory system	I9_AORTANEUR	Aortic aneurysm	0.0625	0.4657	1.06449
Diseases of the circulatory system	I9_STENOSIS	Occlusion and stenosis of arteries, not leading to stroke	-0.2125	0.4677	0.80856
Diseases of the circulatory system	I9_ANEURYSM	Cerebral aneurysm, nonruptured	0.0943	0.4738	1.09889
Diseases of the circulatory system	I9_CABG	Coronary artery bypass grafting	0.0445	0.4763	1.0455
Diseases of the circulatory system	I9_REVASC	Coronary revascularization (ANGIO or CABG)	0.0326	0.4782	1.03314
Diseases of the circulatory system	I9_PULMOTHHD	Other pulmonary heart/vessel disease	-0.1295	0.4844	0.878535
Diseases of the circulatory system	I9_ANGIO	Coronary angiopasty	0.0351	0.4989	1.03572
Diseases of the circulatory system	I9_CARDARR	Cardiac arrest	0.0894	0.5037	1.09352
Diseases of the circulatory system	I9_E_DRONE	Dronedarone medication	-0.1243	0.5243	0.883115
Diseases of the circulatory system	I9_OTHANEUR	Other aneurysm	-0.1049	0.5361	0.900415
Diseases of the circulatory system	I9_VHD	Valvular heart disease including rheumatic fever	0.0153	0.5485	1.01542
Diseases of the circulatory system	I9_VALVES	Valvular operations	0.0155	0.5517	1.01562
Diseases of the circulatory system	I9_RBBB	Right bundle-branch block	0.1132	0.5805	1.11986
Diseases of the circulatory system	I9_ISCHHEART	Ischemic heart diseases	0.0163	0.5929	1.01643
Diseases of the circulatory system	I9_CEREBVASC	Cerebrovascular diseases	0.0185	0.601	1.01867
Diseases of the circulatory system	I9_SAH	Subarachnoid haemmorrhage	0.0564	0.6165	1.05802
Diseases of the circulatory system	I9_PAROXTAC	Paroxysmal tachycardia	-0.0307	0.6192	0.969766
Diseases of the circulatory system	I9_PHLETHROM	Phlebitis and thrombophlebitis (not including DVT)	0.0369	0.62	1.03759
Diseases of the circulatory system	I9_CARDMPRI	Cardiomyopathies, Primary/intrinsic	0.0417	0.6499	1.04258
Diseases of the circulatory system	I9_PERIPH	Peripheral artery operations in Hilmo	0.0403	0.697	1.04112
Diseases of the circulatory system	I9_CHD	Major coronary heart disease event	0.0139	0.7022	1.014
Diseases of the circulatory system	I9_ARTEMBTHR	Arterial embolism and thrombosis	0.0562	0.7066	1.05781
Diseases of the circulatory system	I9_ARTEMBTHRLOW	Arterial embolism and thrombosis of lower extremity artery	0.0728	0.708	1.07552
Diseases of the circulatory system	I9_AORTDIS	Dissection of aorta	-0.0689	0.7244	0.93342
Diseases of the circulatory system	I9_PERICAOTH	Other diseases of pericardium	0.0708	0.7329	1.07337
Diseases of the circulatory system	I9_IHD	Ischaemic heart disease, wide definition	0.0095	0.7541	1.00955
Diseases of the circulatory system	I9_LBBB	Left bundle-branch block	0.0473	0.7578	1.04844
Diseases of the circulatory system	I9_PULMEMB	Pulmonary embolism	0.0201	0.7684	1.0203
Diseases of the circulatory system	I9_CARDMYOHYP	Cardiomyopathy, Hypertrophic obstructive	-0.0664	0.7709	0.935756
Diseases of the circulatory system	I9_HEARTFAIL	Heart failure,strict	0.0114	0.7853	1.01147
Diseases of the circulatory system	I9_NONRHEVALV	Non-rheumatic valve diseases	-0.0124	0.7904	0.987677
Diseases of the circulatory system	I9_ARTEMBTHRNAS	Other arterial embolism and thrombosis	-0.0494	0.826	0.9518
Diseases of the circulatory system	RX_STATIN	Statin medication	-0.0053	0.8266	0.994714
Diseases of the circulatory system	I9_VASCINT	Vascular diseases of the intestine	-0.0401	0.8448	0.960693
Diseases of the circulatory system	I9_VARICVEOES	Oesophageal varices	0.0364	0.8516	1.03707
Diseases of the circulatory system	I9_HYPERTROCARDMYOP	Hypertrophic cardiomyopathy	0.0314	0.8548	1.0319
Diseases of the circulatory system	I9_MYOCARD	Myocarditis	0.0202	0.8894	1.02041
Diseases of the circulatory system	I9_OTHARR	Other arrhytmias	-0.0053	0.8928	0.994714
Diseases of the circulatory system	I9_AVBLOCK	AV-block	0.0114	0.8998	1.01147
Diseases of the circulatory system	I9_CONDUCTIO	Conduction disorders	-0.0068	0.9165	0.993223
Diseases of the circulatory system	I9_PERICARD	Pericarditis	-0.0166	0.9293	0.983537
Diseases of the circulatory system	I9_PVT	Portal vein thrombosis	0.0295	0.9321	1.02994
Diseases of the circulatory system	I9_PULMHEART	Pulmonary heart disease, diseases of pulmonary circulation	0.0054	0.9337	1.00541
Diseases of the circulatory system	I9_AF_REIMB	Atrial fibrillation and flutter with reimbursement	0.0037	0.9437	1.00371
Diseases of the circulatory system	I9_CHD_NOREV	Major coronary heart disease event excluding revascularizations	0.0008	0.9832	1.0008
Diseases of the digestive system	K11_DIAHER	Diaphragmatic hernia	-0.1784	0.001728	0.836608
Diseases of the digestive system	K11_KELACROHN	Crohn's disease patients in KELA-register (KELA code 209, or 208 with ICD K50)	0.4255	0.001966	1.53036
Diseases of the digestive system	K11_CD_STRICT	Crohn disease (strict definition, require KELA)	0.4219	0.004004	1.52486
Diseases of the digestive system	K11_CD_STRICT2	Crohn disease ( strict definition, require KELA, min 2 HDR)	0.4257	0.005755	1.53066
Diseases of the digestive system	K11_DIVERTIC	Diverticular disease of intestine	0.0929	0.01599	1.09735
Diseases of the digestive system	K11_HERNIA	Hernia	-0.0658	0.01978	0.936318
Diseases of the digestive system	K11_CD_STRICT0	Crohn disease ( strict definition, all UC cases excluded)	0.347	0.03591	1.41482
Diseases of the digestive system	K11_MALABSORB	Intestinal malabsorbtion	-0.332	0.0541	0.717487
Diseases of the digestive system	K11_CROHN	Crohn disease	0.1788	0.05661	1.19578
Diseases of the digestive system	K11_GALLBLAOTH	Other diseases of gallbladder	0.3068	0.05954	1.35907
Diseases of the digestive system	K11_ADHE	Intestinal adhesions without obstruction	-0.2118	0.09508	0.809127
Diseases of the digestive system	K11_HERING	Inguinal hernia	-0.0589	0.09816	0.942801
Diseases of the digestive system	K11_OTHDISDIG	Other diseases of the digestive system	0.1	0.09839	1.10517
Diseases of the digestive system	K11_OTHDIG	Other diseases of the digestive system	0.078	0.1021	1.08112
Diseases of the digestive system	K11_ALCGASTR	Alcoholic gastritis	0.3861	0.1088	1.47123
Diseases of the digestive system	K11_KELAIBD	IBD patients in KELA-register	0.1076	0.1109	1.1136
Diseases of the digestive system	K11_OTHFUNC	Other functional intestinal disroders	0.0778	0.1129	1.08091
Diseases of the digestive system	K11_OTHINFLIV	Other inflammatory liver diseases	0.2086	0.1185	1.23195
Diseases of the digestive system	K11_ABSCANAL	Abscess of anal and rectal regions	-0.1767	0.1281	0.838031
Diseases of the digestive system	K11_COELIAC	Coeliac disease	0.145	0.1304	1.15604
Diseases of the digestive system	K11_APPENDIX	Diseases of appendix	0.0468	0.1421	1.04791
Diseases of the digestive system	APPENDICITIS_BROAD	Appendicitis, broad definition	0.045	0.1597	1.04603
Diseases of the digestive system	TEMPOROMANDIB	Temporomandibular joint disorders	-0.1135	0.1613	0.892704
Diseases of the digestive system	K11_GIBLEEDING	GI-bleeding	0.0828	0.1672	1.08632
Diseases of the digestive system	K11_INTUSS	Intussusception	0.3674	0.1812	1.44398
Diseases of the digestive system	K11_OTHDISOES	Other diseases of oesophagus	-0.1352	0.2012	0.873541
Diseases of the digestive system	K11_BARRET	Barret oesophagus	-0.2468	0.2236	0.781297
Diseases of the digestive system	CHOLELITH_BROAD	Cholelithiasis, broad definition with cholecystitis	-0.0388	0.2408	0.961943
Diseases of the digestive system	K11_FUNCDYSP	Functional dyspepsia	0.0711	0.243	1.07369
Diseases of the digestive system	K11_IBD_STRICT	Inflammatory bowel disease, strict (require KELA)	0.0819	0.2437	1.08535
Diseases of the digestive system	K11_ACUTGASTR	Acute gastritis	-0.1295	0.2505	0.878535
Diseases of the digestive system	K11_APPENDACUT	Acute appendicitis	0.0378	0.2529	1.03852
Diseases of the digestive system	K11_DISOESINOTH	Disorders of oesophagus in diseases classified elsewhere	-0.3079	0.2609	0.734989
Diseases of the digestive system	K11_APPENDOTH	Other appendicitis	0.1225	0.2676	1.13032
Diseases of the digestive system	K11_CHOLELITH	Cholelithiasis	-0.0373	0.2689	0.963387
Diseases of the digestive system	TONGUEABNORMALITY	Tongue abnormality	-0.1626	0.2695	0.849931
Diseases of the digestive system	K11_PERITONITIS	Acute peritonitis	0.1526	0.2746	1.16486
Diseases of the digestive system	ABDOM_HERNIA	Hernia of abodminal wall	-0.0541	0.2757	0.947337
Diseases of the digestive system	K11_PERITON	Diseases of peritoneum	0.1086	0.2911	1.11472
Diseases of the digestive system	K11_HAEMORR	Haemmorrhoids and perianal venous thrombosis	-0.0708	0.2958	0.931648
Diseases of the digestive system	K11_OTHANRECT	Other diseases of anus and rectum	-0.0624	0.2999	0.939507
Diseases of the digestive system	K11_GALLBILPANC	Disorders of gallbladder, biliary tract and pancreas	-0.0307	0.3115	0.969766
Diseases of the digestive system	K11_ALCOLIV	Alcoholic liver disease	0.1104	0.3132	1.11672
Diseases of the digestive system	K11_ACHAL	Achalasia of cardia	0.2546	0.3164	1.28995
Diseases of the digestive system	K11_REFLUX	Gastro-oesophageal reflux disease	-0.0378	0.3267	0.962906
Diseases of the digestive system	K11_FISSANAL	Fissure and fistula of anal and rectal regions	-0.0607	0.33	0.941106
Diseases of the digestive system	APPENDACUT_NOCOMPLIC	Acute appendicitis, no complications	0.0353	0.3477	1.03593
Diseases of the digestive system	K11_DISLIVOTH	Other diseases of liver	-0.0777	0.3724	0.925242
Diseases of the digestive system	K11_VENTHER	Ventral hernia	-0.0601	0.3833	0.94167
Diseases of the digestive system	K11_IBD	Inflammatory bowel disease	0.0479	0.3919	1.04907
Diseases of the digestive system	K11_TOXLIV	Toxic liver disease	-0.2514	0.3982	0.777711
Diseases of the digestive system	K11_POSTOPDIS	Postprocedural disorders of digestive system, not elsewhere classified	-0.1647	0.4355	0.848148
Diseases of the digestive system	K11_IBS	Irritable bowel syndrome	0.0443	0.4682	1.0453
Diseases of the digestive system	K11_OTHGASTR	Other gastritis (incl. Duodenitis)	0.0474	0.4723	1.04854
Diseases of the digestive system	APPENDACUT_COMPLIC	Acute appendicitis, with complications	0.0467	0.4788	1.04781
Diseases of the digestive system	K11_ENERCOLNONINF	Noninfective enteritis and colitis	0.0324	0.4842	1.03293
Diseases of the digestive system	K11_OTHILEUS	Other or unspecified ileus, impaction or obstruction	-0.0537	0.5097	0.947716
Diseases of the digestive system	GAST_OPER	Any gastric operation	-0.0122	0.514	0.987874
Diseases of the digestive system	K11_OTHDISSTOMDUOD	Other diseases of stomach and duodenum	0.0912	0.5205	1.09549
Diseases of the digestive system	K11_GIDISEASES	Gastrointestinal diseases	-0.0111	0.5279	0.988961
Diseases of the digestive system	K11_GASTRODUOULC	Gastroduodenal ulcer	-0.0395	0.5326	0.96127
Diseases of the digestive system	K11_UMBHER	Umbilical hernia	-0.0407	0.5357	0.960117
Diseases of the digestive system	K11_CHRONHEP	Chronic hepatitis, not elsewhere classified	0.1118	0.545	1.11829
Diseases of the digestive system	K11_VOLVU	Volvulus	-0.1401	0.5561	0.869271
Diseases of the digestive system	K11_CHRONPANC	Chronic pancreatitis	0.0529	0.5925	1.05432
Diseases of the digestive system	K11_PANCOTH	Other diseases of pancreas	-0.0797	0.6	0.923393
Diseases of the digestive system	K11_INTESTOTH	Other diseases of intestines	0.0122	0.6071	1.01227
Diseases of the digestive system	K11_PSC_COLITIS	Colitis, primary sclerosing	0.1501	0.6364	1.16195
Diseases of the digestive system	K11_PSC_COLITIS_STRICT	Colitis, primary sclerosing, strict definition	0.1651	0.6376	1.17951
Diseases of the digestive system	K11_CHRONGASTR	Chronic gastritis	-0.0266	0.6435	0.973751
Diseases of the digestive system	K11_OESOBST	Oesophageal obstruction	0.0916	0.644	1.09593
Diseases of the digestive system	K11_UC_STRICT0	Ulcerative colitis ( strict definition, all Crohn cases excluded)	-0.0402	0.6486	0.960597
Diseases of the digestive system	K11_DULC	Duodenal ulcer	-0.0457	0.6525	0.955329
Diseases of the digestive system	K11_OESULC	Ulcer of oesophagus	-0.0529	0.6654	0.948475
Diseases of the digestive system	K11_CHOLANGI	Cholangitis (primary sclerosing, PSC)	-0.0643	0.6789	0.937724
Diseases of the digestive system	K11_GULC	Gastric ulcer	0.0317	0.683	1.03221
Diseases of the digestive system	K11_OTHPERITON	Other diseases of peritoneum	0.0614	0.6837	1.06332
Diseases of the digestive system	K11_BILIAOTH	Other diseases of biliary tract	0.0531	0.6933	1.05454
Diseases of the digestive system	K11_ILEUS	Paralytic ileus and intestinal obstruction	-0.0253	0.7046	0.975017
Diseases of the digestive system	K11_FEMHER	Femoral hernia	-0.055	0.7144	0.946485
Diseases of the digestive system	ABDOM_HERNIA_POSTOP	Hernia of abodminal wall, postoperative	-0.0315	0.7145	0.968991
Diseases of the digestive system	K11_PULC	Peptic ulcer	-0.1234	0.7151	0.88391
Diseases of the digestive system	K11_UC_STRICT2	Ulcerative colitis (strict definition, require KELA, min 2 HDR)	-0.0312	0.7196	0.969282
Diseases of the digestive system	K11_OTHENTERCOL	Other noninfective gastroenteritis and colitis	0.0225	0.7399	1.02276
Diseases of the digestive system	K11_HEPFAIL	Hepatic failure, not elsewhere classified	0.0647	0.7456	1.06684
Diseases of the digestive system	K11_OTHINT	Other diseases of intestine	-0.0373	0.7578	0.963387
Diseases of the digestive system	K11_LIVER	Diseases of liver	0.0159	0.7835	1.01603
Diseases of the digestive system	K11_OESITIS	Oesophagitis	-0.0398	0.7858	0.960982
Diseases of the digestive system	K11_OTHABDHER	Other and unspecified abdominal hernia	-0.0451	0.8006	0.955902
Diseases of the digestive system	K11_OTHAPPEND	Other diseases of appendix	0.0783	0.8043	1.08145
Diseases of the digestive system	HERING_BILATERAL	Inguinal hernia, bilateral	0.0242	0.8215	1.0245
Diseases of the digestive system	FEMINGHER_BILATERAL	Inguinal or femoral hernia, bilateral	0.0218	0.8366	1.02204
Diseases of the digestive system	FEMHER_UNILATERAL	Femoral hernia, unilateral	-0.0424	0.8371	0.958486
Diseases of the digestive system	FEMNINGHER_UNILATERAL	Inguinal of femoral hernia, unilateral	-0.0424	0.8371	0.958486
Diseases of the digestive system	HERING_UNILATERAL	Inguinal hernia, unilateralk	-0.0424	0.8371	0.958486
Diseases of the digestive system	K11_CHOLECYST	Chlocystitis	-0.0184	0.8411	0.981768
Diseases of the digestive system	K11_ULCER	Ulcerative colitis	-0.012	0.8515	0.988072
Diseases of the digestive system	K11_OESSTODUO	Diseases of oesophagus, stomach and duodenum	-0.0045	0.8662	0.99551
Diseases of the digestive system	K11_KELAUC	UC patients in KELA-register ( KELA 208 prior to 1994, or ICD K51)	0.0122	0.8742	1.01227
Diseases of the digestive system	K11_PARALIL	Paralytic ileus	-0.0203	0.9097	0.979905
Diseases of the digestive system	K11_VASCINT	Vascular disorders of the intestines	0.0118	0.9393	1.01187
Diseases of the digestive system	K11_ACUTPANC	Acute pancreatitis	0.0027	0.9721	1.0027
Diseases of the digestive system	K11_UC_STRICT	Ulcerative colitis ( strict definition, require KELA)	-0.0024	0.977	0.997603
Diseases of the digestive system	K11_FIBROCHIRLIV	Fibrosis and chirrhosis of liver	0.0002	0.9988	1.0002
Diseases of the ear and mastoid process	H8_PERFORATION	Perforation of tympanic membrane	-0.275	0.009883	0.759572
Diseases of the ear and mastoid process	H8_EXT_NAS	Otitis externa, unspecified	0.2985	0.01078	1.34784
Diseases of the ear and mastoid process	H8_MENIERE	Meniere disease	-0.2126	0.04288	0.808479
Diseases of the ear and mastoid process	H8_EXTOTITIS	Otitis externa	0.1487	0.04696	1.16032
Diseases of the ear and mastoid process	H8_TINNITUS	Tinnitus	0.1344	0.05452	1.14385
Diseases of the ear and mastoid process	H8_EUSTSALP	Eustachian salpingitis and obstruction	0.1923	0.1004	1.21203
Diseases of the ear and mastoid process	H8_EXT_INFNAS	Other infective otitis externa	0.2135	0.1207	1.238
Diseases of the ear and mastoid process	H8_OTHEREAR	Other disorders of ear	0.0454	0.1257	1.04645
Diseases of the ear and mastoid process	H8_VERTIGOCENT	Vertigo of central origin	-0.424	0.1545	0.654424
Diseases of the ear and mastoid process	H8_EXTERNAL	Diseases of external ear	0.0828	0.1704	1.08632
Diseases of the ear and mastoid process	H8_VESTIBNEUR	Vestibular neuronitis	-0.1511	0.1907	0.859762
Diseases of the ear and mastoid process	H8_OTHHEARINGLOSS	Other hearing loss	0.0843	0.2001	1.08796
Diseases of the ear and mastoid process	H8_VERTIGO	Disorders of vestibular function (Vertigo)	-0.0619	0.2014	0.939977
Diseases of the ear and mastoid process	H8_PERIPHVERTIGO	Other peripheral vertigo	-0.1375	0.2157	0.871534
Diseases of the ear and mastoid process	H8_MIDDLEADDH	Adhesive middle ear disease	0.3309	0.2203	1.39222
Diseases of the ear and mastoid process	H8_MASTCHRON	Chronic mastoiditis	-0.2287	0.2416	0.795567
Diseases of the ear and mastoid process	H8_HL_IDIOP	Sudden idiopathic hearing loss	0.119	0.2733	1.12637
Diseases of the ear and mastoid process	H8_EXTDISINOTH	Disorder of external ear, unspecified	-0.2426	0.2802	0.784585
Diseases of the ear and mastoid process	H8_NOISEINNER	Noise effects on inner ear	0.1783	0.2976	1.19518
Diseases of the ear and mastoid process	H8_HL_CON_NAS	Conductive hearing loss, unspecified	0.1166	0.3103	1.12367
Diseases of the ear and mastoid process	H8_EXT_NONINF	Acute otitis externa, noninfective	-0.2531	0.327	0.77639
Diseases of the ear and mastoid process	H8_NONSUPPNAS	Nonsuppurative otitis media	0.0627	0.3297	1.06471
Diseases of the ear and mastoid process	H8_EXTDISNAS	Other specified disorders of external ear	-0.1643	0.3871	0.848487
Diseases of the ear and mastoid process	H8_EAR	Diseases of the ear and mastoid process	0.019	0.3912	1.01918
Diseases of the ear and mastoid process	H8_HL_MIX_NAS	Mixed conductive and sensorineural hearing loss	0.0787	0.4091	1.08188
Diseases of the ear and mastoid process	H8_INNER	Diseases of inner ear	-0.0323	0.4548	0.968216
Diseases of the ear and mastoid process	H8_CONSENHEARINGLOSS	Conductive and sensorineural hearing loss	0.0235	0.4803	1.02378
Diseases of the ear and mastoid process	H8_MASTACU	Acute mastoiditis	-0.2432	0.4862	0.784115
Diseases of the ear and mastoid process	H8_HL_SEN_NAS	Sensorineural hearing loss	0.0235	0.4989	1.02378
Diseases of the ear and mastoid process	H8_OTALGIA	Otalgia	0.0975	0.5003	1.10241
Diseases of the ear and mastoid process	H8_EXT_ABSC	Abscess of external ear	-0.1801	0.5026	0.835187
Diseases of the ear and mastoid process	H8_OTIMEDNAS	Otitis media, unspecified	-0.0522	0.5861	0.949139
Diseases of the ear and mastoid process	H8_SUP_OTINAS	Suppurative otitis media, unspecified	0.0977	0.6316	1.10263
Diseases of the ear and mastoid process	H8_CHRON_SUPOTITIS	Chronic suppurative otitis media	0.0767	0.6462	1.07972
Diseases of the ear and mastoid process	H8_BPV	Benign paroxysmal vertigo	0.0286	0.6722	1.02901
Diseases of the ear and mastoid process	H8_PERCHRONDR	Perichondritis of external ear	0.1091	0.6947	1.11527
Diseases of the ear and mastoid process	H8_EUSTNAS	Other disorders of Eustachian tube	0.0854	0.72	1.08915
Diseases of the ear and mastoid process	H8_EXT_OTH	Other otitis externa (chronic)	0.0461	0.7424	1.04718
Diseases of the ear and mastoid process	H8_HL_PRESBY	Presbycusis	0.0351	0.7425	1.03572
Diseases of the ear and mastoid process	H8_CHOLEASTOMA	Cholesteatoma of middle ear	0.0454	0.7476	1.04645
Diseases of the ear and mastoid process	H8_MIDDLEMASTOID	Diseases of middle ear and mastoid	-0.0084	0.8254	0.991635
Diseases of the ear and mastoid process	H8_SUP_ACUTE	Acute suppurative otitis media	0.0121	0.8361	1.01217
Diseases of the ear and mastoid process	H8_VESTIFUNCNAS	Other/unspecified disorders of vestibular function	0.0324	0.8693	1.03293
Diseases of the ear and mastoid process	H8_MED_SUPP	Suppurative and unspecified otitis media	-0.0081	0.8708	0.991933
Diseases of the ear and mastoid process	H8_HL_NAS	Other specified/unspecified hearing loss	-0.0192	0.8816	0.980983
Diseases of the ear and mastoid process	H8_OTOSCLE	Otosclerosis	0.0165	0.882	1.01664
Diseases of the ear and mastoid process	H8_CERUMEN	Impacted cerumen	0.0111	0.9403	1.01116
Diseases of the genitourinary system	N14_GENITOURINARY	Genitourinary diseases	0.0418	0.02206	1.04269
Diseases of the genitourinary system	N14_ACUTENEPHRITIC	Acute nephritic syndrome	-0.4924	0.02286	0.611158
Diseases of the genitourinary system	N14_OVARYCYST	Ovarian cyst	0.0966	0.02421	1.10142
Diseases of the genitourinary system	N14_OTHINFVAGVULV	Other inflammation of vagina/vulva	0.3816	0.02928	1.46463
Diseases of the genitourinary system	N14_BENIGNMAMDYSP	Benign mammary dysplasia	0.1409	0.06978	1.15131
Diseases of the genitourinary system	N14_FEMALEGENINF	Inflammatory diseases of female pelvic organs	0.0699	0.07198	1.0724
Diseases of the genitourinary system	N14_FEMALEGENNONINF	Noninflammatory disorders of female genital tract	0.0416	0.07424	1.04248
Diseases of the genitourinary system	N14_SALPHOOPH	Salphingitis and oophoritis	0.1128	0.1061	1.11941
Diseases of the genitourinary system	N14_POSTMENBLEED	Postmenopausal bleeding	0.0887	0.1277	1.09275
Diseases of the genitourinary system	N14_IMPOTENCE	Impotence	-0.2591	0.1327	0.771746
Diseases of the genitourinary system	N14_BARTHOOTHNAS	Other and unspecified disease of Bartholin gland	-0.2596	0.1415	0.77136
Diseases of the genitourinary system	N14_VULVOVAGINFINOTH	Vulvovaginal ulceration/inflammation in other diseases	0.2401	0.1492	1.27138
Diseases of the genitourinary system	N14_HYDRONEPHR	Hydronephrosis	-0.1597	0.1598	0.852399
Diseases of the genitourinary system	N14_CHRONKIDNEYDIS	Chronic kidney disease	0.0958	0.1756	1.10054
Diseases of the genitourinary system	N14_RENFAIL	Renal failure	0.0774	0.1769	1.08047
Diseases of the genitourinary system	N14_OTHNONINFOVA	Other and unspesified noninflammatory disorders of ovary, fallopian tube and broad ligament	0.2839	0.1792	1.3283
Diseases of the genitourinary system	N14_RENALTUB	Renal tubulo-intestitial diseases	0.0434	0.1808	1.04436
Diseases of the genitourinary system	N14_POSTMENATRVAG	Postmenopausal atrophic vaginitsi	-0.2291	0.2001	0.795249
Diseases of the genitourinary system	N14_OTHNONINFVULV	Other noninflammatory disorders of vulva and perineum	0.1495	0.2026	1.16125
Diseases of the genitourinary system	N14_TUBULOINTNEPHRNAS	Tubulo-interstitial nephritis, not spesified as acute or chronic	0.1522	0.2127	1.16439
Diseases of the genitourinary system	N14_HYPERTROPHYBREAST	Hypertrophy of breast	-0.1049	0.2269	0.900415
Diseases of the genitourinary system	N14_OLIGOMEN	Oligomenorrhoea	0.1987	0.2421	1.21982
Diseases of the genitourinary system	N14_OTHNONINFUTER	Other noninflammatory disorders of uterus, except cervix	0.0687	0.2504	1.07111
Diseases of the genitourinary system	N14_INFLAMMBREAST	Inflammatory disorders of breast	-0.1723	0.2518	0.841727
Diseases of the genitourinary system	N14_EROSECTROPUT	Erosion and ectropion of cervix uteri	0.2049	0.2579	1.2274
Diseases of the genitourinary system	N14_ORHCEPINDIDYMITIS	Orchitis and epididymitis	0.131	0.2602	1.13997
Diseases of the genitourinary system	N14_PHIMOSIS	Redundant prepuce, phimosis and paraphimosis	0.0738	0.2871	1.07659
Diseases of the genitourinary system	N14_FEMGENPAIN	Pain and other conditions associated with female genital organs and menstrual cycle	0.0783	0.2934	1.08145
Diseases of the genitourinary system	N14_PROSTHYPERPLA	Hyperplasia of prostate	0.0488	0.2955	1.05001
Diseases of the genitourinary system	N14_ENDOMETRIOSIS_NOS	Unspecified/other endometriosis	0.1142	0.3076	1.12098
Diseases of the genitourinary system	N14_INFCERVIX	Inflammatory disease of cervix uteri	0.1255	0.3111	1.13372
Diseases of the genitourinary system	N14_LUMPNASBREAST	Unspecified lump in breast	-0.0819	0.3112	0.921364
Diseases of the genitourinary system	N14_GENITOUROTH	Other disorders of the genitourinary system	0.1017	0.3125	1.10705
Diseases of the genitourinary system	N14_NEUROMUSCDYSBLADD	Neuromuscular dysfuntion of bladder	-0.1151	0.3266	0.891277
Diseases of the genitourinary system	N14_MESNRUIRREG	Excessive, freguent and irrelgular menstruation	0.0345	0.3354	1.0351
Diseases of the genitourinary system	N14_NEPHRITICNAS	Unspesified nephritic syndrome	0.1082	0.3582	1.11427
Diseases of the genitourinary system	N14_OTHPENIS	Other disorders of penis	-0.1036	0.3717	0.901586
Diseases of the genitourinary system	N14_AMENORRHEAPRIM	Amenorrhoea	0.1062	0.3824	1.11204
Diseases of the genitourinary system	N14_CALCUKIDUR	Calculus of kidney and ureter	-0.0523	0.389	0.949044
Diseases of the genitourinary system	N14_MENOPAUSOT	Other menopausal disorders	-0.1019	0.3937	0.90312
Diseases of the genitourinary system	N14_DYSPLACERVUT	Dysplasia of cervi uteri	0.054	0.3987	1.05548
Diseases of the genitourinary system	N14_INFLUTH	Inflammatory disease of uterus	0.0722	0.4093	1.07487
Diseases of the genitourinary system	N14_FEMALEINFERT	Female infertility	0.0431	0.4165	1.04404
Diseases of the genitourinary system	N14_OVARTORS	Torsion of ovary, ovarian pedicle and fallobian tube	-0.1857	0.4397	0.830523
Diseases of the genitourinary system	N14_RENFAILNAS	Unspesified kidney failure	0.0966	0.4767	1.10142
Diseases of the genitourinary system	N14_MALEGEN	Diseases of male genital organs	0.0224	0.4856	1.02265
Diseases of the genitourinary system	N14_DISIMPAIRRENTUB	Disorders resulting from impaired renal tubular function	0.1449	0.4911	1.15592
Diseases of the genitourinary system	N14_FITUB	Female infertility, tubal origin	-0.1	0.5006	0.904837
Diseases of the genitourinary system	N14_ENDOMETRIOSIS_UTERUS	Endometriosis of uterus	-0.0587	0.5007	0.94299
Diseases of the genitourinary system	N14_HABITABORT	Habitual aborter	0.1786	0.5067	1.19554
Diseases of the genitourinary system	N14_ISOLPROTEINURIA	Isolated proteinuria with specified morphological lesion	0.1221	0.5468	1.12987
Diseases of the genitourinary system	N14_PROHERNOV	Prolapse and hernia of ovary and fallopian tube	0.0876	0.5478	1.09155
Diseases of the genitourinary system	N14_ULCERVAGVUL	Ulcer of vagina/vulva	-0.1681	0.5485	0.845269
Diseases of the genitourinary system	N14_CALCULOWER	Calculus of lower urinary tract	-0.0999	0.5565	0.904928
Diseases of the genitourinary system	N14_ACUTERENFAIL	Acute renal failure	-0.0536	0.5641	0.947811
Diseases of the genitourinary system	N14_BARTHOCYS	Cyst of Bartholin Gland	-0.0936	0.5875	0.910647
Diseases of the genitourinary system	N14_VAGINITIS	Vaginitis/vulvovaginitis/vulvitis/abscess of vulva	-0.0485	0.5978	0.952657
Diseases of the genitourinary system	N14_GLOMERULAR	Glomerular diseases	-0.0325	0.6066	0.968022
Diseases of the genitourinary system	N14_ABNORMALBLEED	Other abnormal uterine and caginal bleeding	0.0288	0.6107	1.02922
Diseases of the genitourinary system	N14_RENALTUBULOOTH	Other renal tubulo-interstitial diseases	0.1046	0.6218	1.11027
Diseases of the genitourinary system	N14_CYSTKID	Cyst of kidney	-0.074	0.6297	0.928672
Diseases of the genitourinary system	N14_UROLITHIASIS	Urolithiasis	-0.028	0.6327	0.972388
Diseases of the genitourinary system	N14_URETHRAOTH	Other disorders of urethra and urinary system	0.0167	0.6378	1.01684
Diseases of the genitourinary system	N14_ENDOMETRIOSIS_PELVICPERITONEUM	Endometriosis of pelvic peritoneum	-0.0349	0.6534	0.965702
Diseases of the genitourinary system	N14_POLYPFEMGEN	Polyp of the female genital tract	0.0224	0.6545	1.02265
Diseases of the genitourinary system	N14_PROSTAOTH	Other disorders of prostate	0.0821	0.6615	1.08556
Diseases of the genitourinary system	N14_BREASTDISOTH	Other disorders of breast	0.0431	0.6763	1.04404
Diseases of the genitourinary system	N14_RECURANDPERHEAMATUR	Recurrent and persistent haematuria	0.0945	0.6862	1.09911
Diseases of the genitourinary system	N14_CHRONEPHROPATH	Chronic nephritic syndrome	-0.0579	0.6885	0.943744
Diseases of the genitourinary system	N14_SPERMATOCELE	Spermatocele	-0.0502	0.6913	0.951039
Diseases of the genitourinary system	N14_URETHRALSTRICT	Urethral stricture	0.0601	0.6924	1.06194
Diseases of the genitourinary system	GLOMER_NEPHRITIS	Glomerulonephritis	0.0248	0.6998	1.02511
Diseases of the genitourinary system	N14_GLOMEINOTH	Glomerular disorders in diseases classified elsewhere	-0.0388	0.6999	0.961943
Diseases of the genitourinary system	N14_OTHNONINFCERVIX	Other noninflammatory disorders of cervix uteri	-0.0545	0.7008	0.946959
Diseases of the genitourinary system	N14_COMPLICARTFERT	Complications associated with artificial fertilization	0.1043	0.7072	1.10993
Diseases of the genitourinary system	N14_FIOTHNAS	Female infertility, cervigal, vaginal, other or unspecified origin	0.0197	0.7228	1.0199
Diseases of the genitourinary system	N14_CHRONTUBULOINTNEPHRITIS	Chronic tubulo-interstitial nephritis	-0.053	0.7396	0.94838
Diseases of the genitourinary system	N14_OTHBLADD	Other disorders of bladder	0.0353	0.7414	1.03593
Diseases of the genitourinary system	N14_OTHNONINFVAG	Other noninflammatory disorders of vagina	0.0364	0.7532	1.03707
Diseases of the genitourinary system	N14_OTHDISMALEGEN	Other disorders of male genital organs	0.0571	0.7593	1.05876
Diseases of the genitourinary system	N14_PROSTATITIS	Inflammatory diseases of prostate (prostatitis)	0.0299	0.7629	1.03035
Diseases of the genitourinary system	N14_HYDROCELE	Hydrocele	0.0238	0.7699	1.02409
Diseases of the genitourinary system	N14_CYSTITIS	Cystitis	-0.0136	0.77	0.986492
Diseases of the genitourinary system	N14_ENDOMETRIOSIS_INTESTINE	Endometriosis of intestine	0.0928	0.7943	1.09724
Diseases of the genitourinary system	N14_PYELONEPHR	Acute tubulo-interstitial nephritis	0.0103	0.7943	1.01035
Diseases of the genitourinary system	N14_OTHETNASKIDUR	Other specified disorders of kidney and ureter	0.0507	0.802	1.05201
Diseases of the genitourinary system	N14_TORSIOTEST	Torsion of testis	0.0533	0.814	1.05475
Diseases of the genitourinary system	N14_NEPHROTICSYND	Nephrotic syndrome	0.0424	0.8199	1.04331
Diseases of the genitourinary system	N14_OTHFEMPELINF	Other female pelvic inflammatory diseases	-0.0171	0.8234	0.983045
Diseases of the genitourinary system	N14_URETHRITISANDURSYNDR	Urehtritis and urethral syndrome	-0.0479	0.8349	0.953229
Diseases of the genitourinary system	N14_BREAST	Disorders of breast	0.009	0.8415	1.00904
Diseases of the genitourinary system	N14_ENDOMETRIOSIS_RECTPVAGSEPT_VAGINA	Endometriosis of rectovaginal septum and vagina	0.0204	0.8593	1.02061
Diseases of the genitourinary system	N14_KIDUROTH	Other disorders of kidney and ureter	0.0172	0.8689	1.01735
Diseases of the genitourinary system	N14_BARTHOABSCESS	Abscess of Bartholin gland	-0.0338	0.875	0.966765
Diseases of the genitourinary system	N14_INFLAMALEGEN	Inflammatory disorders of male genital organs, not elsewhere classified	0.0321	0.919	1.03262
Diseases of the genitourinary system	N14_FEMGENFISTUL	Fistulae involving female genital tract	0.028	0.9226	1.0284
Diseases of the genitourinary system	N14_ENDOMETRIOSIS_OVARY	Endometriosis of ovary	-0.0071	0.9245	0.992925
Diseases of the genitourinary system	N14_OBSTRUREFLUROPATH	Other obstructive and reflux uropathy	0.0092	0.9295	1.00924
Diseases of the genitourinary system	N14_FIANOV	Female infertility, associated with anovulation	-0.0102	0.9376	0.989852
Diseases of the genitourinary system	N14_URINOTH	Other diseases of urinary system	0.0015	0.9576	1.0015
Diseases of the genitourinary system	N14_FEMGENPROL	Female genital prolapse	-0.0021	0.9657	0.997902
Diseases of the genitourinary system	N14_MALEINFERT	Male infertility	-0.0045	0.9785	0.99551
Diseases of the genitourinary system	N14_DIALYSIS	Dialysis	-0.0022	0.9896	0.997802
Diseases of the genitourinary system	N14_ENDOMETRIOSIS	Endometriosis	-0.0004	0.9939	0.9996
Diseases of the musculoskeletal system and connective tissue	M13_BURSITISHIPOTH	Other bursitis of hip	0.7459	0.00326	2.10834
Diseases of the musculoskeletal system and connective tissue	M13_PATELLADISLOCATIO	Recurrent dislocation of patella	-0.4027	0.004517	0.668513
Diseases of the musculoskeletal system and connective tissue	M13_HALLUXVALGUS	Hallux valgus (acquired)	0.1362	0.004958	1.14591
Diseases of the musculoskeletal system and connective tissue	M13_GLUTEALTEND	Gluteal tendinitis	0.6067	0.007168	1.83437
Diseases of the musculoskeletal system and connective tissue	M13_OSTEOMYELITIS	Osteomyelitis	-0.3803	0.008015	0.683656
Diseases of the musculoskeletal system and connective tissue	M13_POSTOPMUSCULOSKE	Postprocedural musculoskeletal disorders, not elsewhere classified	-0.3697	0.01031	0.690942
Diseases of the musculoskeletal system and connective tissue	M13_ARTHTROSIS_COX_PRIM_ICD10	Coxarthrosis, primary	0.113	0.01399	1.11963
Diseases of the musculoskeletal system and connective tissue	M13_FOREIGNBODY	Residual foreign body in soft tissue	-0.345	0.02673	0.70822
Diseases of the musculoskeletal system and connective tissue	M13_ARTHTROSIS_COX	Coxarthrosis,	0.0984	0.03045	1.1034
Diseases of the musculoskeletal system and connective tissue	M13_RHEUMATISM	Rheumatism, unspecified	0.1686	0.03559	1.18365
Diseases of the musculoskeletal system and connective tissue	M13_SOFTTISSUENAS	Other specified/unspecified soft tissue disorders	0.2886	0.03733	1.33456
Diseases of the musculoskeletal system and connective tissue	M13_MUSCULOSKELEOTH	Other disorders of the musculoskeletal system and connective tissue	-0.1883	0.04015	0.828366
Diseases of the musculoskeletal system and connective tissue	M13_CALCANSPUR	Calcaneal spur	-0.6036	0.04367	0.546839
Diseases of the musculoskeletal system and connective tissue	M13_FORESTIER	Ankylosing hyperostosis [Forestier]	0.5881	0.05864	1.80056
Diseases of the musculoskeletal system and connective tissue	M13_ARTHTROSIS_COX_PRIM_HIPSURG	Coxarthrosis, primary, with hip surgery	0.0978	0.06865	1.10274
Diseases of the musculoskeletal system and connective tissue	M13_SYSTSLCE	Systemic sclerosis	0.4198	0.07212	1.52166
Diseases of the musculoskeletal system and connective tissue	M13_SJOGREN	Sicca syndrome [Sjogren]	-0.2056	0.07498	0.814159
Diseases of the musculoskeletal system and connective tissue	M13_SOFTTISSUEOTH	Other soft tissue disorders, not elsewhere classified	0.0575	0.07971	1.05919
Diseases of the musculoskeletal system and connective tissue	M13_MYOSITIS	Myositis	-0.3826	0.09221	0.682086
Diseases of the musculoskeletal system and connective tissue	M13_CERVICOBRACHSDR	Cervicobrachial syndrome	-0.1156	0.0923	0.890831
Diseases of the musculoskeletal system and connective tissue	M13_TOEDEFORMOTH	Other deformities of toe(s)	-0.3054	0.09656	0.736829
Diseases of the musculoskeletal system and connective tissue	M13_CHONDROMALACIA	Chondromalacia	0.3147	0.1054	1.36985
Diseases of the musculoskeletal system and connective tissue	M13_GOUT	Gout	0.12	0.1074	1.1275
Diseases of the musculoskeletal system and connective tissue	M13_ACHILLESTEND	Achilles tendinitis	-0.1622	0.1089	0.850271
Diseases of the musculoskeletal system and connective tissue	M13_TIETZE	Chondrocostal junction syndrome [Tietze]	0.3355	0.1121	1.39864
Diseases of the musculoskeletal system and connective tissue	M13_FIBROMYALGIA	Fibromyalgia	0.2536	0.1133	1.28866
Diseases of the musculoskeletal system and connective tissue	M13_BICIPITALTEND	Bicipital tendinitis	-0.2352	0.1177	0.790413
Diseases of the musculoskeletal system and connective tissue	M13_SPINALOSTEOCHON	Spinal osteochondrosis	0.4777	0.1221	1.61236
Diseases of the musculoskeletal system and connective tissue	M13_CERVICALGIA	Cervicalgia	0.1093	0.1224	1.1155
Diseases of the musculoskeletal system and connective tissue	M13_SHOULDER	Shoulder lesions	-0.0504	0.1303	0.950849
Diseases of the musculoskeletal system and connective tissue	M13_CHRONDROPATHIES	Chrondropathies	0.1216	0.1309	1.1293
Diseases of the musculoskeletal system and connective tissue	M13_SLE	Systemic lupus erythematosus	0.2677	0.1335	1.30695
Diseases of the musculoskeletal system and connective tissue	M13_OTHERBONE	Otherdisorders of bone	0.1047	0.1339	1.11038
Diseases of the musculoskeletal system and connective tissue	M13_PYOGARTH	Pyogenic arthritis	0.187	0.1385	1.20563
Diseases of the musculoskeletal system and connective tissue	M13_CERVICOCRANSDR	Cervicocranial syndrome	-0.1529	0.1513	0.858216
Diseases of the musculoskeletal system and connective tissue	M13_TORTICOLLIS	Torticollis	-0.3395	0.1623	0.712126
Diseases of the musculoskeletal system and connective tissue	M13_PREPATELLARBURSITIS	Prepatellar bursitis	0.2303	0.1648	1.25898
Diseases of the musculoskeletal system and connective tissue	M13_MYALGIA	Myalgia	0.1057	0.1654	1.11149
Diseases of the musculoskeletal system and connective tissue	M13_JUVERHEU	Juvenile rheuma	0.3099	0.1692	1.36329
Diseases of the musculoskeletal system and connective tissue	M13_POLYARTHRITIS	Polyarthritis, unspecified	0.2423	0.1749	1.27418
Diseases of the musculoskeletal system and connective tissue	M13_SOFTOVERUSE	Soft tissue disorders related to use, overuse and pressure	0.0879	0.1771	1.09188
Diseases of the musculoskeletal system and connective tissue	M13_WEGENER	Wegener granulomatosis	0.3798	0.1773	1.46199
Diseases of the musculoskeletal system and connective tissue	M13_FIBROBLASTIC	Fibroblastic disorders	-0.0883	0.1827	0.915486
Diseases of the musculoskeletal system and connective tissue	M13_PERONEALTEND	Peroneal tendinitis	-0.4289	0.1831	0.651225
Diseases of the musculoskeletal system and connective tissue	M13_GIANTCELL	Giant cell arteritis	-0.2615	0.1903	0.769896
Diseases of the musculoskeletal system and connective tissue	M13_SYNOHYPERTROPH	Synovial hypertrophy, not elsewhere classified	-0.4125	0.2062	0.661993
Diseases of the musculoskeletal system and connective tissue	M13_PALINDROMIC	Palindromic rheumatism	-0.4433	0.2066	0.641915
Diseases of the musculoskeletal system and connective tissue	M13_SYNOTENDINOTH	Disorders of synovium and tendon in diseases classified elsewhere	0.3207	0.2095	1.37809
Diseases of the musculoskeletal system and connective tissue	M13_SPINENTHES	Spinal enthesopathy	0.2111	0.2111	1.23504
Diseases of the musculoskeletal system and connective tissue	M13_ENTESOPATHYOTH	Other enthesopathies	-0.0687	0.2141	0.933607
Diseases of the musculoskeletal system and connective tissue	M13_DUPUTRYEN	Palmar fascial fibromatosis [Dupuytren]	-0.1031	0.2204	0.902037
Diseases of the musculoskeletal system and connective tissue	M13_NECROVASCNAS	Other specified/unspecified necrotizing vasculopathies	0.3749	0.2233	1.45485
Diseases of the musculoskeletal system and connective tissue	M13_SPONTRUPTSYNOTEND	Spontaneous rupture of synovium and tendon	0.1472	0.2257	1.15859
Diseases of the musculoskeletal system and connective tissue	M13_TENDOSYNOVITISNAS	Other/unspecified synovitis and tenosynovitis	-0.111	0.2263	0.894939
Diseases of the musculoskeletal system and connective tissue	M13_METATARSALGIA	Metatarsalgia	-0.1393	0.232	0.869967
Diseases of the musculoskeletal system and connective tissue	M13_HYPERMOBILITY	Hypermobility syndrome	0.1776	0.2398	1.19435
Diseases of the musculoskeletal system and connective tissue	M13_CRYSTALARTH	Other crystal arthropathies	0.4024	0.2481	1.49541
Diseases of the musculoskeletal system and connective tissue	M13_TEMPARTERIT	Temporal arteritis	-0.2352	0.2578	0.790413
Diseases of the musculoskeletal system and connective tissue	M13_VARUS	Varus deformity, not elsewhere classified	-0.3504	0.2592	0.704406
Diseases of the musculoskeletal system and connective tissue	M13_JUVOSTEOCHONRHIP	Juvenile osteochondrosis	0.2004	0.2639	1.22189
Diseases of the musculoskeletal system and connective tissue	M13_ENTESOPATHYNAS	Other/unspecified enthesopathies, not elsewhere classified	-0.1156	0.2674	0.890831
Diseases of the musculoskeletal system and connective tissue	M13_SPININSTAB	Spinal instabilities	0.2135	0.2691	1.238
Diseases of the musculoskeletal system and connective tissue	M13_ENTESOPATHYFOOT	Oher enthesopathy of foot (+metatarsalgia)	-0.1183	0.292	0.888429
Diseases of the musculoskeletal system and connective tissue	M13_ARTHROSIS_OTH	Other arthrosis	-0.0465	0.2962	0.954565
Diseases of the musculoskeletal system and connective tissue	JOINTPAIN	Pain in joint	0.0395	0.3049	1.04029
Diseases of the musculoskeletal system and connective tissue	M13_PSORIARTH	Psoriatic arthropathies	-0.1121	0.3119	0.893955
Diseases of the musculoskeletal system and connective tissue	M13_SPONDYLOLISTHESIS	Spondylolisthesis/Spondylolysis	-0.0824	0.3121	0.920904
Diseases of the musculoskeletal system and connective tissue	M13_THORACISPINEPAIN	Pain in thoracic spine	0.0865	0.3134	1.09035
Diseases of the musculoskeletal system and connective tissue	M13_ANKYLOSPON_STRICT	Ankylosing spondylitis, strict definition	-0.1725	0.3142	0.841558
Diseases of the musculoskeletal system and connective tissue	M13_MONOARTHRITIS	Monoarthritis, not elsewhere classified	-0.1608	0.3162	0.851462
Diseases of the musculoskeletal system and connective tissue	M13_ARTHROSIS_KNEE	Gonarthrosis	0.0324	0.3184	1.03293
Diseases of the musculoskeletal system and connective tissue	M13_FATPADHYPERTROPHY	Hypertrophy of (infrapatellar) fat pad	0.3269	0.334	1.38666
Diseases of the musculoskeletal system and connective tissue	M13_JOINTOTH	Other specific joint derangements/joint disorders	0.0337	0.3356	1.03427
Diseases of the musculoskeletal system and connective tissue	M13_PSORIARTH_ICD10	Psoriatic arthropathies, ICD10	-0.1091	0.3387	0.896641
Diseases of the musculoskeletal system and connective tissue	M13_BURSITISKNEEOTH	Other bursitis of knee	-0.2929	0.3409	0.746097
Diseases of the musculoskeletal system and connective tissue	M13_ARTHROSIS_KNEE_PRIM_KNEESURG	Gonarthrosis, primary, with knee surgery	0.0465	0.3435	1.0476
Diseases of the musculoskeletal system and connective tissue	M13_SOFTTISSUE	Soft tissue disorders	-0.0206	0.3438	0.979611
Diseases of the musculoskeletal system and connective tissue	M13_ARTHINOTH	Arthropathies in other diseases classified elsewhere	-0.1773	0.3481	0.837528
Diseases of the musculoskeletal system and connective tissue	M13_DEFORMACQ	Other acquired deformities of musculoskeletal system and connective tissue	-0.1417	0.3491	0.867882
Diseases of the musculoskeletal system and connective tissue	M13_IMPINGEMENT	Impingement syndrome of shoulder	-0.0524	0.359	0.948949
Diseases of the musculoskeletal system and connective tissue	M13_TIBIALCOLLATERAL	Tibial collateral bursitis [Pellegrini-Stieda]	0.293	0.38	1.34044
Diseases of the musculoskeletal system and connective tissue	M13_CARTILAGE	Other articular cartilage disorders	-0.1673	0.3866	0.845946
Diseases of the musculoskeletal system and connective tissue	M13_SPONDYLOPATHY	Spondylopathies	0.0288	0.398	1.02922
Diseases of the musculoskeletal system and connective tissue	M13_ARTHROSIS_KNEE_PRIM_ICD10	Gonarthrosis,primary	0.027	0.4069	1.02737
Diseases of the musculoskeletal system and connective tissue	M13_DISCITIS	Discitis, unspecified	-0.2602	0.4076	0.770897
Diseases of the musculoskeletal system and connective tissue	M13_DEQUERVAIN	Radial styloid tenosynovitis [de Quervain]	-0.1183	0.4101	0.888429
Diseases of the musculoskeletal system and connective tissue	M13_DORSALGIA	Dorsalgia	0.0222	0.4153	1.02245
Diseases of the musculoskeletal system and connective tissue	M13_REACTARTH	Reactive arthropathies	0.0859	0.4163	1.0897
Diseases of the musculoskeletal system and connective tissue	M13_SPONDYLINFLAMNAS	Other specified/unspecified inflammatory spondylopathies	0.1307	0.4202	1.13963
Diseases of the musculoskeletal system and connective tissue	M13_FLATFOOT	Flat foot [pes planus] (acquired)	-0.0935	0.4257	0.910738
Diseases of the musculoskeletal system and connective tissue	M13_TRIGGERFINGER	Trigger finger	0.0741	0.4293	1.07691
Diseases of the musculoskeletal system and connective tissue	M13_JUVEARTH	Other juvenile arthritis	0.1298	0.4356	1.1386
Diseases of the musculoskeletal system and connective tissue	M13_DORSALGIANAS	Other/unspecified dorsalgia	-0.0372	0.4419	0.963483
Diseases of the musculoskeletal system and connective tissue	M13_DORSOPATHYNAS	Other specified/unspecified dorsopathies	0.1287	0.4532	1.13735
Diseases of the musculoskeletal system and connective tissue	M13_ROTATORCUFF	Rotator cuff syndrome	-0.0285	0.4679	0.971902
Diseases of the musculoskeletal system and connective tissue	M13_SHOULDERBURSITIS	Bursitis of shoulder	-0.1578	0.4783	0.854021
Diseases of the musculoskeletal system and connective tissue	M13_ALGONEURO	Alogoneurodystrophy	-0.1357	0.4895	0.873105
Diseases of the musculoskeletal system and connective tissue	M13_KYPHOSIS	Kyphosis	-0.2315	0.4978	0.793343
Diseases of the musculoskeletal system and connective tissue	M13_POLYARTHROPATHIES	Polyarthropathies	0.0247	0.5053	1.02501
Diseases of the musculoskeletal system and connective tissue	M13_TROCHANTERICBURSITIS	Trochanteric bursitis	0.0654	0.5181	1.06759
Diseases of the musculoskeletal system and connective tissue	M13_CALCIFICTEND	Calcific tendinitis of shoulder	0.091	0.5206	1.09527
Diseases of the musculoskeletal system and connective tissue	M13_MUSCLESTRAIN	Muscle strain	0.1367	0.5226	1.14648
Diseases of the musculoskeletal system and connective tissue	M13_ARTHROPATHIES	Arthropathies	0.0126	0.5356	1.01268
Diseases of the musculoskeletal system and connective tissue	M13_ARTHROSIS_POLY	Polyarhtrosis	0.0513	0.5357	1.05264
Diseases of the musculoskeletal system and connective tissue	M13_CONNECTNAS	Other specified/unspecified systemic involvement of connective tissue	-0.0895	0.5363	0.914388
Diseases of the musculoskeletal system and connective tissue	M13_PANNICULITISNAS	Panniculitis, unspecified	-0.2104	0.5436	0.81026
Diseases of the musculoskeletal system and connective tissue	M13_ENTESOPATHYLOWNAS	Other/unspecified enthesopathies of lower limb, excluding foot	-0.0773	0.5471	0.925612
Diseases of the musculoskeletal system and connective tissue	M13_SPONDYLOPATHYNAS	Other specified/unspecified spondylopathies	-0.1297	0.5484	0.878359
Diseases of the musculoskeletal system and connective tissue	M13_BONEDISNAS	Other specified/unspecified disorders of bone/cartilage	-0.1181	0.5502	0.888607
Diseases of the musculoskeletal system and connective tissue	M13_MUSCLE	Disorders of muscles	-0.0629	0.553	0.939037
Diseases of the musculoskeletal system and connective tissue	M13_RECUDISLOCATIO	Recurrent dislocation and subluxation of joint	0.0683	0.553	1.07069
Diseases of the musculoskeletal system and connective tissue	M13_DEFORMDORSO	Deforming dorsopathies	-0.036	0.5535	0.96464
Diseases of the musculoskeletal system and connective tissue	M13_LOWBACKPAIN	Low back pain	-0.0223	0.5589	0.977947
Diseases of the musculoskeletal system and connective tissue	M13_MUSCULOSKELETAL	Diseases of the musculoskeletal system and connective tissue	-0.0109	0.5703	0.989159
Diseases of the musculoskeletal system and connective tissue	M13_LIMBPAIN	Pain in limb	0.0224	0.5719	1.02265
Diseases of the musculoskeletal system and connective tissue	M13_ARTHROSIS	Arthrosis	0.0148	0.5846	1.01491
Diseases of the musculoskeletal system and connective tissue	M13_OVERLAP	Other overlap syndromes	0.1461	0.5866	1.15731
Diseases of the musculoskeletal system and connective tissue	M13_POLYARTERETAL	Polyarteritis nodosa and related conditions	-0.1684	0.5908	0.845016
Diseases of the musculoskeletal system and connective tissue	M13_SHORTACHILLES	Short Achilles tendon (acquired)	-0.1165	0.5973	0.89003
Diseases of the musculoskeletal system and connective tissue	M13_BURSITISOTH	Other bursitis, not elsewhere classified	-0.1478	0.6415	0.862604
Diseases of the musculoskeletal system and connective tissue	M13_OTHERJOINT	Other joint disorders	0.0107	0.6528	1.01076
Diseases of the musculoskeletal system and connective tissue	M13_SPONDYLOSIS	Spondylosis	0.0201	0.655	1.0203
Diseases of the musculoskeletal system and connective tissue	M13_LOWBACKPAINORANDSCIATICA	Lower back pain or/and sciatica	-0.0135	0.6566	0.986591
Diseases of the musculoskeletal system and connective tissue	M13_ILIOTIBBAND	Iliotibial band syndrome	0.1473	0.6691	1.1587
Diseases of the musculoskeletal system and connective tissue	M13_NEURALGIA	Neuralgia and neuritis, unspecified	0.0674	0.6705	1.06972
Diseases of the musculoskeletal system and connective tissue	M13_PANNICULITIS	Panniculitis affecting regions of neck and back	0.0692	0.671	1.07165
Diseases of the musculoskeletal system and connective tissue	M13_PATHODISLOCATIO	Pathological/recurrent dislocation and subluxation of joint, not elsewhere classified	0.0451	0.6717	1.04613
Diseases of the musculoskeletal system and connective tissue	M13_MENISCUSDERANGEMENTS	Meniscus derangement	-0.0159	0.6738	0.984226
Diseases of the musculoskeletal system and connective tissue	M13_OVERUSENAS	Other/unspecified soft tissue disorders related to use, overuse and pressure	-0.089	0.6779	0.914846
Diseases of the musculoskeletal system and connective tissue	M13_SHOULDERNAS	Other shoulder lesions	-0.0497	0.6831	0.951515
Diseases of the musculoskeletal system and connective tissue	M13_DEFORMDORSONAS	Other specified/unsepecified deforming dorsopathies	0.0876	0.6931	1.09155
Diseases of the musculoskeletal system and connective tissue	M13_INFBURSA	Infective bursitis	-0.0788	0.7035	0.924225
Diseases of the musculoskeletal system and connective tissue	M13_PATELLARTEND	Patellar tendinitis	0.102	0.713	1.10738
Diseases of the musculoskeletal system and connective tissue	M13_ENTESOPATHYLOW	Enthesopathies of lower limb, excluding foot	-0.0252	0.7152	0.975115
Diseases of the musculoskeletal system and connective tissue	M13_DERMATOPOLY	Dermatopolymyositis	0.104	0.7172	1.1096
Diseases of the musculoskeletal system and connective tissue	M13_BURSCYSTOTH	Other bursal cyst	-0.1046	0.7204	0.900685
Diseases of the musculoskeletal system and connective tissue	M13_OTHCONN	Other systemic involvement of connective tissue	-0.0217	0.7363	0.978534
Diseases of the musculoskeletal system and connective tissue	M13_LOOSEJOINT	Loose body in joint	0.0701	0.7405	1.07262
Diseases of the musculoskeletal system and connective tissue	M13_PLANTARFASC	Plantar fascial fibromatosis	-0.0341	0.7442	0.966475
Diseases of the musculoskeletal system and connective tissue	M13_OLECRANONBURSITIS	Olecranon bursitis	-0.0464	0.7492	0.95466
Diseases of the musculoskeletal system and connective tissue	M13_SCOLIOSIS	Scoliosis	-0.0385	0.7506	0.962232
Diseases of the musculoskeletal system and connective tissue	M13_ENTEROARTHR	Enteropathic arthropathies	-0.074	0.7576	0.928672
Diseases of the musculoskeletal system and connective tissue	M13_RHEUMA	Rheumatoid arthritis	0.0161	0.7707	1.01623
Diseases of the musculoskeletal system and connective tissue	M13_RADICULOPATHY	Radiculopathy	0.0215	0.7756	1.02173
Diseases of the musculoskeletal system and connective tissue	M13_MEDIALEPICOND	Medial epicondylitis	0.0467	0.7872	1.04781
Diseases of the musculoskeletal system and connective tissue	M13_GANGLION	Ganglion	-0.0176	0.788	0.982554
Diseases of the musculoskeletal system and connective tissue	M13_CHRONSYNOVITISHANDWRIST	Chronic crepitant synovitis/bursitis of hand and wrist/periarhritis of wrist	0.0743	0.7928	1.07713
Diseases of the musculoskeletal system and connective tissue	M13_HALLUXRIGIDUS	Hallux rigidus	-0.0211	0.8027	0.979121
Diseases of the musculoskeletal system and connective tissue	M13_OSTEOCHONDROPATHY	Other osteochondropathies	0.0284	0.8127	1.02881
Diseases of the musculoskeletal system and connective tissue	M13_SACROILIITIS	Sacroiliitis, not elsewhere classified	0.034	0.8412	1.03458
Diseases of the musculoskeletal system and connective tissue	M13_KNEEDERANGEMENTS	Internar derangement of knee	-0.0063	0.8466	0.99372
Diseases of the musculoskeletal system and connective tissue	M13_SACROCOGG	Sacrococcygeal disorders, not elsewhere classified	-0.0349	0.8478	0.965702
Diseases of the musculoskeletal system and connective tissue	M13_HAMMERTOE	Other hammer toe(s) (acquired)	0.0137	0.8583	1.01379
Diseases of the musculoskeletal system and connective tissue	M13_SYSTCONNECT	Systemic connective tissue disorders	-0.0094	0.8671	0.990644
Diseases of the musculoskeletal system and connective tissue	M13_INTERVERTEB	Other intervertebral disc disorders	-0.0051	0.8749	0.994913
Diseases of the musculoskeletal system and connective tissue	M13_NECROVASC	Other necrotizing vasculopathies	-0.0194	0.8887	0.980787
Diseases of the musculoskeletal system and connective tissue	M13_PATELLAOTH	Other disorders of patella	-0.0093	0.8936	0.990743
Diseases of the musculoskeletal system and connective tissue	M13_POLYMYALGIA	Polymyalgia rheumatica	-0.0143	0.8981	0.985802
Diseases of the musculoskeletal system and connective tissue	M13_BONECONTINUITY	Disorders of continuity of bone	0.0149	0.9058	1.01501
Diseases of the musculoskeletal system and connective tissue	M13_OSTEONECROSIS	Osteonecrosis	-0.0196	0.9089	0.980591
Diseases of the musculoskeletal system and connective tissue	M13_SYNOTEND	Disorders of synovium and tendon	-0.0044	0.9143	0.99561
Diseases of the musculoskeletal system and connective tissue	M13_LATERALEPICOND	Lateral epicondylitis	0.009	0.9155	1.00904
Diseases of the musculoskeletal system and connective tissue	M13_SPINSTENOSIS	Spinal stenosis	-0.0048	0.9184	0.995212
Diseases of the musculoskeletal system and connective tissue	M13_SCIATICA	Siatica+with lumbago	0.0046	0.9186	1.00461
Diseases of the musculoskeletal system and connective tissue	M13_BURSOPATHY	Other bursopathies	-0.0094	0.9199	0.990644
Diseases of the musculoskeletal system and connective tissue	M13_ARTHRITISNAS	Ohter specific/unspecified arthritis	0.0063	0.9222	1.00632
Diseases of the musculoskeletal system and connective tissue	M13_MUSCLEDISNAS	Other specified disorders of muscle	0.0175	0.9252	1.01765
Diseases of the musculoskeletal system and connective tissue	M13_BONEDENSOTH	Other disorders of bone density and structure	0.0192	0.9276	1.01939
Diseases of the musculoskeletal system and connective tissue	M13_CERVICDISC	Cervical disc disorders	-0.0045	0.9285	0.99551
Diseases of the musculoskeletal system and connective tissue	M13_ANKYLOSPON	Ankylosing spondylitis	-0.0098	0.9294	0.990248
Diseases of the musculoskeletal system and connective tissue	M13_DISSYNOTENDNAS	Other specified/unspecified disorders of synovium and tendon +Other specified/unspecified bursopathies	-0.0135	0.9297	0.986591
Diseases of the musculoskeletal system and connective tissue	M13_CONTRACTUREJOINT	Contracture of joint	0.0255	0.9303	1.02583
Diseases of the musculoskeletal system and connective tissue	M13_BIOMECHLESIO	Biomechanical lesions, not elsewhere classified	-0.015	0.9314	0.985112
Diseases of the musculoskeletal system and connective tissue	M13_BAKERCYST	Synovial cyst of popliteal space [Baker]	-0.0084	0.9492	0.991635
Diseases of the musculoskeletal system and connective tissue	M13_DORSOPATHYOTH	Other dorsopathies, not elsewhere classified	0.0012	0.9589	1.0012
Diseases of the musculoskeletal system and connective tissue	M13_OSTEOCHONDRO	Osteopathies and chondropathies	0.0022	0.96	1.0022
Diseases of the musculoskeletal system and connective tissue	M13_ADHCAPSULITIS	Adhesive capsulitis of shoulder	-0.0017	0.9818	0.998301
Diseases of the musculoskeletal system and connective tissue	M13_OSTEOPOROSIS	Osteoporosis	0.001	0.9888	1.001
Diseases of the musculoskeletal system and connective tissue	M13_DORSOPATHY	Dorsopathies	0.0002	0.9922	1.0002
Diseases of the nervous system	G6_CERVROOT	Cervical root disorders	1.0822	0.002129	2.95116
Diseases of the nervous system	FE_MODE	Focal epilepsy	-0.4296	0.01263	0.650769
Diseases of the nervous system	G6_SLEEPDISOTH	Other sleepdisorders	0.2509	0.0165	1.28518
Diseases of the nervous system	G6_POSTOPNEURO	Postprocedural disorders of nervous system	-0.3021	0.01702	0.739264
Diseases of the nervous system	G6_VASCSYND	Vascular syndromes of brain in cerebrovascular disorders	-0.3906	0.01797	0.676651
Diseases of the nervous system	G6_NEURODEG	Other degenerative diseases of the nervous system	-0.145	0.025	0.865022
Diseases of the nervous system	FE	Focal epilepsy	-0.296	0.02728	0.743787
Diseases of the nervous system	G6_ALZHEIMER	Alzheimer disease	-0.155	0.03008	0.856415
Diseases of the nervous system	G6_DEGENOTH	Other and unspecified degenerative diseases of nervous system	0.5285	0.04307	1.69639
Diseases of the nervous system	G6_EPIPAROX	Episodal and paroxysmal disorders	0.0435	0.04845	1.04446
Diseases of the nervous system	G6_ALCODEGEN	Degeneration of the brain due to alcohol	-0.4277	0.05319	0.652007
Diseases of the nervous system	FE_STRICT	Focal epilepsy	-0.3182	0.0549	0.727457
Diseases of the nervous system	G6_AD_WIDE	Alzheimer's disease, wide definition	-0.1105	0.0694	0.895386
Diseases of the nervous system	G6_MENINGOTH	Other meningitis	-0.5437	0.0743	0.580596
Diseases of the nervous system	G6_BELLPA	Bell's palsy	0.1758	0.07955	1.1922
Diseases of the nervous system	G6_SLEEPAPNO	Sleep apnoea	0.0632	0.08589	1.06524
Diseases of the nervous system	G6_ALZHEIMER_EXMORE	Alzheimer disease (more controls excluded)	-0.1292	0.09986	0.878798
Diseases of the nervous system	G6_TIA	Transient ischemic attack	0.0716	0.1106	1.07423
Diseases of the nervous system	G6_HCCOMM	Communicating hydrocephalus	0.4272	0.1258	1.53296
Diseases of the nervous system	G6_POSTZOST	Postzoster neuralgia	0.4942	0.1317	1.63919
Diseases of the nervous system	G6_CAUSALGIA	Causalgia	-0.4249	0.1324	0.653835
Diseases of the nervous system	G6_MIGRAINE_WITH_AURA	Migraine with aura	0.0989	0.1473	1.10396
Diseases of the nervous system	G6_ENCEPHOTH	Other encephalitis	0.3125	0.1596	1.36684
Diseases of the nervous system	G6_DYSTON	Dystonia	-0.202	0.1668	0.817095
Diseases of the nervous system	G6_NEURO	Neurological diseases	0.0253	0.1782	1.02562
Diseases of the nervous system	G6_HEADACHE	Other headache syndromes	0.062	0.1875	1.06396
Diseases of the nervous system	G6_AD_WIDE_EXMORE	Alzheimer's disease, wide definition (more controls excluded)	-0.0879	0.1897	0.915852
Diseases of the nervous system	G6_MIGRAINE	Migraine	0.0598	0.1955	1.06162
Diseases of the nervous system	G6_FACOTH	Other facial nerve disorders	-0.2688	0.2102	0.764296
Diseases of the nervous system	G6_TARSTUN	Tarsal tunnel syndrome	0.386	0.2463	1.47108
Diseases of the nervous system	G6_MONOLOWOTHUNS	Other and unspecified mononeuropathies of lower limb	-0.2177	0.2518	0.804367
Diseases of the nervous system	G6_XTRAPYROTH	Other extrapyramidal and movement disorders+ in other diseases	-0.1011	0.2549	0.903843
Diseases of the nervous system	G6_XTRAPYR	Extrapyramidal and movement disorders	-0.0653	0.2705	0.936786
Diseases of the nervous system	G6_CP	Cerebral palsy	0.2639	0.2733	1.302
Diseases of the nervous system	G6_LSROOT	Lumbosacral root disorders, not elsewhere classified	-0.261	0.2743	0.770281
Diseases of the nervous system	G6_HYDROCEPH	Hydrocephalus	0.1695	0.2836	1.18471
Diseases of the nervous system	G6_NEUROOTH	Other disorders of nervous system	-0.1499	0.307	0.860794
Diseases of the nervous system	G6_MERALGIA	Meralgia paraesthetica	-0.2035	0.3121	0.81587
Diseases of the nervous system	G6_HCNP	Normal-pressure hydrocephalus	0.2377	0.326	1.26833
Diseases of the nervous system	G6_CARPTU	Carpal tunnel syndrome	0.0404	0.3334	1.04123
Diseases of the nervous system	G6_NERPLEX	Nerve, nerve root and plexus disorders	0.028	0.3418	1.0284
Diseases of the nervous system	G6_SCIALE	Lesion of sciatic nerve	-0.1282	0.3648	0.879677
Diseases of the nervous system	G6_MYOPOTHUNS	Other and unspecified myopathies	0.1074	0.3891	1.11338
Diseases of the nervous system	G6_DIABETNEUR	Diabethic neuropathy	-0.0918	0.4132	0.912288
Diseases of the nervous system	G6_PARDIPLE	Paraplegia, diplegia of upper limbs	-0.1905	0.4261	0.826546
Diseases of the nervous system	G6_DEMYEL	Demyelenating diseases of the central nervous system	0.0938	0.4264	1.09834
Diseases of the nervous system	G6_MEDLEOTH	Other lesions of median nerve	0.1521	0.4492	1.16428
Diseases of the nervous system	GE_STRICT	Generalized epilepsy, strict edfinition	0.0747	0.4807	1.07756
Diseases of the nervous system	G6_MYASTHENIA	Myasthenia gravis	0.1883	0.4867	1.2072
Diseases of the nervous system	G6_HCOBSTR	Obstructive hydrocephalus	0.21	0.5003	1.23368
Diseases of the nervous system	G6_ULLNLE	Lesion of ulnar nerve	0.0616	0.5028	1.06354
Diseases of the nervous system	G6_HORNER	Horner syndrome	0.2077	0.5394	1.23084
Diseases of the nervous system	G6_POLYNEU	Polyneuropathies and other disorders of the peripheral nervous system	0.044	0.5629	1.04498
Diseases of the nervous system	G6_HCOTHUNS	Other and unspecified hydrocephalus	0.1929	0.5656	1.21276
Diseases of the nervous system	G6_PARALOTHUNS	Other and unspecified paralytic syndromes	0.1686	0.5684	1.18365
Diseases of the nervous system	G6_MS	MS-disease / Multiple Sclerosis	0.0734	0.5745	1.07616
Diseases of the nervous system	G6_EPLEPSY	Epilepsy	-0.0276	0.6069	0.972777
Diseases of the nervous system	G6_FEMLAPOP	Lesion of lateral popliteal nerve	-0.0835	0.6146	0.919891
Diseases of the nervous system	G6_POLYOTHUNS	Other and unspecified polyneuropathies, also in other diseases	0.0406	0.6229	1.04144
Diseases of the nervous system	G6_ATYFAC	Atypical facial pain	0.0749	0.6301	1.07778
Diseases of the nervous system	G6_PARKINSON_EXMORE	Parkinson's disease (more controls excluded)	0.0442	0.6457	1.04519
Diseases of the nervous system	G6_HERATAXIA	Hereditary ataxia	-0.1416	0.6503	0.867968
Diseases of the nervous system	G6_OTHNEU	Other neurological diseases	0.0163	0.6615	1.01643
Diseases of the nervous system	G6_ATROPHCIRCUM	Circumscribed brain atrophy	-0.1059	0.6842	0.899515
Diseases of the nervous system	G6_CPETAL	Cerebral palsy and other paralytic syndromes	0.0376	0.6909	1.03832
Diseases of the nervous system	G6_ALS	Motor neuron disease	0.1141	0.6912	1.12086
Diseases of the nervous system	G6_MYONEU	Diseases of the myoneural junction and muscle	0.0361	0.7243	1.03676
Diseases of the nervous system	G6_CERCYST	Cerebral cysts	-0.0546	0.7265	0.946864
Diseases of the nervous system	G6_PARKSCND	Secondary parkinsonism+Parkinsonism in other disease	0.0637	0.7396	1.06577
Diseases of the nervous system	G6_ANOXBRAINDAM	Anoxic brain damage	0.1058	0.7449	1.1116
Diseases of the nervous system	G6_DISBROTHUNS	Disorders of brain, other and unspecified	-0.1028	0.7651	0.902307
Diseases of the nervous system	G6_MIGRAINE_NO_AURA	Migraine without aura	-0.0203	0.782	0.979905
Diseases of the nervous system	G6_BRACHPLE	Brachial plexus disorders	0.0305	0.7907	1.03097
Diseases of the nervous system	G6_PLANTAR	Lesion of plantar nerve	-0.0328	0.7913	0.967732
Diseases of the nervous system	G6_GUILBAR	Guillain-Barre syndrome	0.066	0.8152	1.06823
Diseases of the nervous system	G6_ROOTPLEXOTHUNS	Other and unspecified nerve root and plexus disorders, also in other diseases	-0.0188	0.8232	0.981376
Diseases of the nervous system	G6_NEUINFL	Inflammatory diseases of the central nervous system	0.024	0.8346	1.02429
Diseases of the nervous system	G6_MONONPOTHUS	Other and unspecified mononeuropathies of upper limb	0.0382	0.8447	1.03894
Diseases of the nervous system	G6_MENINGBACT	Bacterial meningitis	-0.0314	0.8513	0.969088
Diseases of the nervous system	GE_MODE	Generalized epilepsy, mode (most common among epilepsy diagnosis)	-0.0231	0.8566	0.977165
Diseases of the nervous system	G6_MONOOTHUNS	Other and unsepcified mononeuropathies, also in other diseases	0.0332	0.8616	1.03376
Diseases of the nervous system	G6_AUTONOM	Autonomic disorders	0.0427	0.8701	1.04362
Diseases of the nervous system	G6_MONOPLE	Monoplegia	0.0474	0.8747	1.04854
Diseases of the nervous system	GE	Generalized epilepsy	0.0151	0.8749	1.01521
Diseases of the nervous system	G6_TRIOTHUNS	Other and unspecified trigeminal disorders	0.0413	0.8783	1.04216
Diseases of the nervous system	G6_HEMIPLE	Hemiplegia	0.0201	0.8853	1.0203
Diseases of the nervous system	G6_SPINOTH	Other diseases of spinal cord	-0.0299	0.8874	0.970543
Diseases of the nervous system	G6_CAUDA	Cauda equina syndrome	0.0357	0.9135	1.03634
Diseases of the nervous system	MND	Motor neuron disease (with DMD)	0.0223	0.9348	1.02255
Diseases of the nervous system	G6_NEUATR	Systemic atrophies primarly affecting the central nervous system	-0.0137	0.94	0.986393
Diseases of the nervous system	G6_RADLES	Lesion of radial nerve	-0.0126	0.9409	0.987479
Diseases of the nervous system	G6_PARKINSON	Parkinson's disease	-0.0051	0.9556	0.994913
Diseases of the nervous system	G6_STATUSEPI	Status epilepticus	-0.01	0.9576	0.99005
Diseases of the nervous system	G6_TRINEU	Trigeminal neuralgia	0.0055	0.9707	1.00552
Diseases of the nervous system	G6_OTHDEMYEL	Other demyelinating diseases of the central nervous system	0.0053	0.9777	1.00531
Diseases of the respiratory system	J10_CHRONRHINITIS	Chronic rhinitsi, nasopharyngitis and pharyngitis	0.1782	0.001569	1.19506
Diseases of the respiratory system	J10_BRONCHIOLITIS	Acute bronchiolitis	0.3072	0.02952	1.35961
Diseases of the respiratory system	J10_PULMEOS	Pulmonary eosinophilia, not elsewhere classified	-0.5808	0.04093	0.559451
Diseases of the respiratory system	J10_INFLUENZA	All influenza	-0.1346	0.0484	0.874065
Diseases of the respiratory system	J10_ASBESTPNEUMOC	Pneumoconiosis due to asbestos and other mineral fibres	0.4912	0.06659	1.63428
Diseases of the respiratory system	J10_PHARYNGITIS	Acute pharyngitis	0.148	0.0848	1.15951
Diseases of the respiratory system	J10_RESPCONDEXT	Respiratory conditions due to other external agents	-0.5026	0.09783	0.604956
Diseases of the respiratory system	J10_UPPERINFEC	Acute upper respiratory infections	0.0353	0.1329	1.03593
Diseases of the respiratory system	J10_UPPERDIS	Other diseases of upper respiratory tract	0.0324	0.1361	1.03293
Diseases of the respiratory system	J10_SINUSITIS	Acute sinusitis	0.058	0.1455	1.05971
Diseases of the respiratory system	J10_CHRONSINUSITIS	Chronic sinusitis	0.0661	0.1513	1.06833
Diseases of the respiratory system	J10_ABSCLUNGPNEUMO	Abscess of lung	-0.4821	0.1542	0.617485
Diseases of the respiratory system	J10_PNEUMONISOLLIQ	Pneumonitis due to solids and liquids	0.1812	0.1829	1.19865
Diseases of the respiratory system	J10_EPIGLOTTITIS	Acute epiglottitis	0.3653	0.2052	1.44095
Diseases of the respiratory system	J10_COPDNAS	Other chronic obstructive pulmonary disease	-0.0655	0.2312	0.936599
Diseases of the respiratory system	J10_ACUTELOWERNAS	Unspecified acute lower respiratory infection	-0.0905	0.2896	0.913474
Diseases of the respiratory system	J10_BRONCHIECTASIS	Bronchiectasis	0.1256	0.3143	1.13383
Diseases of the respiratory system	J10_PLEUREFFUSION	Pleural effusion	0.0982	0.3181	1.10318
Diseases of the respiratory system	J10_COPD	COPD	-0.053	0.3195	0.94838
Diseases of the respiratory system	J10_PNEUMONONBACT	Pneumonia due to other infectious organisms, not elsewhere classified	-0.2127	0.3547	0.808399
Diseases of the respiratory system	J10_RESPIRATORY	Diseases of the respiratory system	0.0153	0.3715	1.01542
Diseases of the respiratory system	J10_HYPERSPNEUMONI	Hypersensitivity pneumonitis due to organic dust	0.202	0.4155	1.22385
Diseases of the respiratory system	J10_PNEUMOBACTEROTH	Bacterial pneumonia, not elsewhere classified	-0.0367	0.4416	0.963965
Diseases of the respiratory system	J10_PNEUMOBACT	Bacterial pneumoniae	-0.0351	0.4497	0.965509
Diseases of the respiratory system	J10_PERITONSABSC	Peritonsillar abscess	-0.0494	0.4517	0.9518
Diseases of the respiratory system	J10_COLD	Acute nasopharyngitis(common cold)	0.0596	0.4685	1.06141
Diseases of the respiratory system	J10_NASALPOLYP	Nasal polyp	0.0529	0.4713	1.05432
Diseases of the respiratory system	J10_INTERSTITIUM	Other respiratory diseases principally affecting the interstitium	-0.0606	0.477	0.9412
Diseases of the respiratory system	J10_SIMPLBRONCH	Simple and mucoplurulent chronic bronchitis	0.12	0.4842	1.1275
Diseases of the respiratory system	J10_VASOALLERRHIN	Vasomotor and allergic rhinitis	0.0344	0.4843	1.035
Diseases of the respiratory system	J10_CHRONLARYNGITIS	Chronic laryngitis and laryngotracheitis	0.0621	0.5044	1.06407
Diseases of the respiratory system	J10_EXTERLUNG	Lung diseases due to external agents	0.0642	0.5052	1.06631
Diseases of the respiratory system	J10_BRONCH	Bronchitis, not specified as acute or chronic	0.065	0.5149	1.06716
Diseases of the respiratory system	J10_PULMOEDEMA	Pulmonary oedema	-0.1719	0.5519	0.842063
Diseases of the respiratory system	J10_NECROTIC	Suppurative and necrotic conditions of lower respiratory tract	-0.0988	0.5547	0.905924
Diseases of the respiratory system	J10_ACUTEUPPERINFEC	Acute upper respiratory infections of multiple and unspecified sites	0.0183	0.5714	1.01847
Diseases of the respiratory system	J10_PNEUMONIA	All pneumoniae	0.0141	0.598	1.0142
Diseases of the respiratory system	J10_PNEUMOPROBBAC	Pneumonia (excl. viral and due to other infectious organisms not elsewhere classified)	0.0141	0.6003	1.0142
Diseases of the respiratory system	J10_PNEUMOPNEUMO	Pneumonia due to Streptococcus pneumoniae	0.0836	0.6047	1.08719
Diseases of the respiratory system	J10_SEPTDEV	Deviated nasal septum	0.0269	0.609	1.02727
Diseases of the respiratory system	J10_EMPHYSEMA	Emphysema	0.0698	0.664	1.07229
Diseases of the respiratory system	J10_ASTHMACOPDKELA	Asthma/COPD (KELA code 203)	-0.0133	0.6821	0.986788
Diseases of the respiratory system	J10_PNEUMONAS	Pneumonia, organism unsepcified	0.0101	0.724	1.01015
Diseases of the respiratory system	J10_ASTHMA_EXMORE	Asthma (more controls excluded)	0.011	0.7332	1.01106
Diseases of the respiratory system	J10_ARDS	Adult respiratory distress syndrome	0.1127	0.7369	1.1193
Diseases of the respiratory system	J10_ASTHMA_MAIN_EXMORE	Asthma (only as main-diagnosis) (more controls excluded)	0.0108	0.754	1.01086
Diseases of the respiratory system	J10_ASTHMA	Asthma	0.01	0.7574	1.01005
Diseases of the respiratory system	J10_VOCALLARYNX	Diseases of vocal cords and larynx+other diseases of upper respiratory tract, no elsewhere classified	0.012	0.7752	1.01207
Diseases of the respiratory system	J10_ASTHMA_MAIN	Asthma (only as main-diagnosis)	0.0093	0.7864	1.00934
Diseases of the respiratory system	J10_BRONCHNAS	Unspecified chronic bronchitis	0.0453	0.8104	1.04634
Diseases of the respiratory system	J10_LARYNGITIS	Acute laryngitis and tracheitis	-0.0178	0.8421	0.982357
Diseases of the respiratory system	J10_TONSILLITIS	Other and unspecified tonssillitis	-0.0098	0.8461	0.990248
Diseases of the respiratory system	J10_INFLUPNEU	Influenza and pneumonia	-0.0047	0.8557	0.995311
Diseases of the respiratory system	J10_OTHERINSTPULM	Other insterstitial pulmonary diseases	-0.0157	0.8679	0.984423
Diseases of the respiratory system	J10_PLEURPLAGUE	Pleural plaque	0.0181	0.8806	1.01826
Diseases of the respiratory system	J10_LOWERINF	Other acute lower respiratory infections	0.006	0.8863	1.00602
Diseases of the respiratory system	J10_PYOTHORAX	Pyothorax	-0.0273	0.8867	0.973069
Diseases of the respiratory system	J10_PLEURA	Other diseases of pleura	-0.0073	0.891	0.992727
Diseases of the respiratory system	J10_PNEUMOTHORAX	Pneumothorax	-0.0184	0.8998	0.981768
Diseases of the respiratory system	J10_VIRALPNEUMO	Viral pneumonia	-0.0198	0.9033	0.980395
Diseases of the respiratory system	J10_CHRONTONSADEN	Chronic diseases of tonsils and adenoids	0.0022	0.941	1.0022
Diseases of the respiratory system	J10_BRONCHITIS	Acute bronchitis	0.0026	0.9573	1.0026
Diseases of the respiratory system	J10_LOWCHRON	Chronic lower respiratory diseases	0.0009	0.972	1.0009
Diseases of the respiratory system	J10_PLEUROTH	Other pleural conditions	0.0032	0.9789	1.00321
Diseases of the respiratory system	J10_RESPDISOTH	Other respiratory disorders and diseases	0.0017	0.9841	1.0017
Diseases of the respiratory system	J10_RESPOTHER	Other diseases of the respiratory system	0.0017	0.9841	1.0017
Diseases of the skin and subcutaneous tissue	L12_PILONIDALCYST	Pilonidal cyst	-0.3572	0.001356	0.699633
Diseases of the skin and subcutaneous tissue	L12_GRANULOMATOUSSKIN	Granulomatous disorders of skin and subcutaneous tissue	0.5812	0.006597	1.78818
Diseases of the skin and subcutaneous tissue	L12_ERYT_INTERTRIG	Erythema intertrigo	-0.6685	0.01559	0.512477
Diseases of the skin and subcutaneous tissue	L12_PRURIGONOD	Prurigo nodularis	0.5322	0.02062	1.70267
Diseases of the skin and subcutaneous tissue	L12_PSORI_PUSTUPALM	Pustulosis palmaris et plantaris	-0.4053	0.02193	0.666777
Diseases of the skin and subcutaneous tissue	L12_PSORIASIS	Psoriasis	-0.1473	0.02253	0.863035
Diseases of the skin and subcutaneous tissue	L12_ERYTHRO_KELA	Universal eryhrodermia, KELA reimbursement	-0.7002	0.03987	0.496486
Diseases of the skin and subcutaneous tissue	L12_DISORDSKINAPPENDIX	Disorders of skin appendages	-0.0959	0.04154	0.908555
Diseases of the skin and subcutaneous tissue	L12_GRANUANNU	Granuloma annulare	0.5808	0.04634	1.78747
Diseases of the skin and subcutaneous tissue	L12_URTICA_DERTMATOG	Dermatographic urticaria	0.2854	0.04718	1.33029
Diseases of the skin and subcutaneous tissue	L12_NAILDIS	Nail disorders	-0.2469	0.04922	0.781219
Diseases of the skin and subcutaneous tissue	L12_OTHERSKINSUBCUTIS	Other disorders of skin and subcutaneous tissue	0.0762	0.05604	1.07918
Diseases of the skin and subcutaneous tissue	L12_PYODERMA	Pyoderma	-0.4169	0.08298	0.659087
Diseases of the skin and subcutaneous tissue	L12_PAPULOSQUAMOUS	Papulosquamous disorders	-0.0843	0.1133	0.919155
Diseases of the skin and subcutaneous tissue	L12_OTHERCONTACT	Other contact dermatitis	-0.1757	0.1148	0.83887
Diseases of the skin and subcutaneous tissue	L12_FOODDERMAT	Dermatitis due to ingested food	0.3062	0.125	1.35825
Diseases of the skin and subcutaneous tissue	L12_ABSCESS_CUT	Cutaneous abscess, furuncle and carbuncle	0.1022	0.1366	1.1076
Diseases of the skin and subcutaneous tissue	L12_EPIDERMTHICKNAS	Other and unspecified epidermal thickening	0.3212	0.1412	1.37878
Diseases of the skin and subcutaneous tissue	L12_PSORI_ARTHRO	Arthropathic psoriasis	-0.1577	0.1434	0.854106
Diseases of the skin and subcutaneous tissue	L12_EPIDERMALTHICKOTH	Other epidermal thickening	0.2624	0.1549	1.30005
Diseases of the skin and subcutaneous tissue	L12_ROSACEA	Rosacea	-0.1658	0.1598	0.847216
Diseases of the skin and subcutaneous tissue	L12_NAIL_INGROW	Ingrowing nail	-0.2069	0.1672	0.813101
Diseases of the skin and subcutaneous tissue	PSORI_STRICT	Psoriasis (vulgaris), strict definition	-0.3127	0.174	0.731469
Diseases of the skin and subcutaneous tissue	L12_ALOPECAREATA	Alopecia areata	-0.3206	0.1834	0.725713
Diseases of the skin and subcutaneous tissue	L12_PEMPHIGOID	Pemphigoid	0.3087	0.2039	1.36165
Diseases of the skin and subcutaneous tissue	L12_NAILNAS	Other and unspecified nail disorders	-0.3834	0.2112	0.68154
Diseases of the skin and subcutaneous tissue	L12_HYPERTRICHOSIS	Hypertrichosis	-0.3184	0.2173	0.727312
Diseases of the skin and subcutaneous tissue	L12_DECUBITANSULCERANDPRESSURE	Decubitus ulcer and pressure area	0.1928	0.2335	1.21264
Diseases of the skin and subcutaneous tissue	L12_LUPUS	Lupus erythematosus	-0.2702	0.2355	0.763227
Diseases of the skin and subcutaneous tissue	L12_INFECT_DERM	Infective dermatitis	0.1151	0.2392	1.12199
Diseases of the skin and subcutaneous tissue	L12_ERYTHEMAMULTIF	Erythema multiforme	-0.26	0.2419	0.771052
Diseases of the skin and subcutaneous tissue	L12_PSORI_VULG	Psoriasis vulgaris	-0.0941	0.2448	0.910192
Diseases of the skin and subcutaneous tissue	L12_PSORI_NAS	Other and unspecified psoriasis	-0.1671	0.2684	0.846115
Diseases of the skin and subcutaneous tissue	L12_ACNE_VULGARIS	Acne vulgaris	-0.1373	0.2731	0.871709
Diseases of the skin and subcutaneous tissue	L12_PEMPHIGOID_BULL	Bullous pemphigoid	0.2987	0.2754	1.34811
Diseases of the skin and subcutaneous tissue	L12_URTICA_ALLERG	Allergic urticaria	-0.1284	0.2822	0.879502
Diseases of the skin and subcutaneous tissue	L12_ATROPHICSKIN	Atrophic disorders of skin	0.1066	0.2921	1.11249
Diseases of the skin and subcutaneous tissue	L12_OTHPIGMENTATION	Other disorders of pigmentation	-0.1782	0.3074	0.836775
Diseases of the skin and subcutaneous tissue	ATOPIC_STRICT	Atopic dermatitis, strict definition	0.0588	0.3101	1.06056
Diseases of the skin and subcutaneous tissue	L12_RADIATIONRELATEDSKIN	Radiation-related disorders of the skin and subcutaneous tissue	0.0599	0.3148	1.06173
Diseases of the skin and subcutaneous tissue	L12_HIRSUTISM	Hirsutism	-0.2788	0.316	0.756691
Diseases of the skin and subcutaneous tissue	L12_HIDRADENITISSUP	Hidradenitis suppurativa	0.207	0.3231	1.22998
Diseases of the skin and subcutaneous tissue	L12_LYMPHADENITIS	Acute lymphadenitis	-0.1239	0.3286	0.883468
Diseases of the skin and subcutaneous tissue	L12_ACTINKERA	Actinic keratosis	0.0628	0.3315	1.06481
Diseases of the skin and subcutaneous tissue	L12_NONIONRADISKIN	Skin changes due to chronic exposure to nonionizing radiation	0.0611	0.3334	1.06301
Diseases of the skin and subcutaneous tissue	L12_LICHSIMPANDPRURIGO	Lichen simplex chronicus and prurigo	0.1338	0.3396	1.14316
Diseases of the skin and subcutaneous tissue	L12_ATOPIC	Atopic dermatitis	0.0482	0.3471	1.04938
Diseases of the skin and subcutaneous tissue	L12_ROSACEANAS	Other and unspcified rosacea	-0.1221	0.3489	0.88506
Diseases of the skin and subcutaneous tissue	L12_SCARCONDITIONS	Scar conditions and fibrosis of skin	0.1754	0.3495	1.19172
Diseases of the skin and subcutaneous tissue	L12_ERYTHEMATOUSOTH	Other erythematous conditions	-0.1861	0.357	0.830191
Diseases of the skin and subcutaneous tissue	L12_SEBORRKERAT	Seborrhoeic keratosis	0.074	0.3833	1.07681
Diseases of the skin and subcutaneous tissue	L12_EXFOLIATIVE	Exfoliative dermatitis	-0.3054	0.384	0.736829
Diseases of the skin and subcutaneous tissue	L12_CORNSANDCALLOS	Corns and callosities	0.1038	0.3993	1.10938
Diseases of the skin and subcutaneous tissue	L12_PARAPSORI	Parapsoriasis	0.214	0.4081	1.23862
Diseases of the skin and subcutaneous tissue	L12_ERYTH_NAS	Other and unspecified erythematous conditions	-0.18	0.411	0.83527
Diseases of the skin and subcutaneous tissue	L12_OTHERMELANIN	Other melanin hyperpigmentation	-0.2086	0.4146	0.81172
Diseases of the skin and subcutaneous tissue	L12_DERMATHERP	Dermatitis herpetiformis	-0.1929	0.4184	0.824564
Diseases of the skin and subcutaneous tissue	L12_ACNE_NAS	Other and unspecified acne	0.2721	0.4321	1.31272
Diseases of the skin and subcutaneous tissue	L12_CHRONICULCEROFSKIN	Chronic ulcer of skin, not elsewhere classified	-0.1156	0.4351	0.890831
Diseases of the skin and subcutaneous tissue	L12_SEBORRHOEIC	Seborrhoeic dermatitis	-0.0906	0.4367	0.913383
Diseases of the skin and subcutaneous tissue	L12_LICHENSCLERATROPH	Lichen sclerosus et atrophicus	0.0979	0.4542	1.10285
Diseases of the skin and subcutaneous tissue	L12_LOCALSCLERODERMA	Localized scleroderma [morphea]	0.2245	0.4569	1.2517
Diseases of the skin and subcutaneous tissue	L12_URTICARIA	Urticaria	0.0431	0.4576	1.04404
Diseases of the skin and subcutaneous tissue	L12_VASCULITISNAS	Other and unspecified vasculitis limited to skin	0.1876	0.4744	1.20635
Diseases of the skin and subcutaneous tissue	L12_ACNE	Acne	-0.0772	0.5033	0.925705
Diseases of the skin and subcutaneous tissue	L12_FOLLICULARCYST	Follicular cysts of skin and subcutaneous tissue	-0.0503	0.5142	0.950944
Diseases of the skin and subcutaneous tissue	L12_VASCULITISSKIN	Vasculitis limited to skin, not elsewhere classified	0.1597	0.5287	1.17316
Diseases of the skin and subcutaneous tissue	L12_DERMATITISECZEMA	Dermatitis and eczema	-0.0196	0.5312	0.980591
Diseases of the skin and subcutaneous tissue	L12_DERM_NUMMULAR	Nummular dermatitis	0.0747	0.5373	1.07756
Diseases of the skin and subcutaneous tissue	L12_BULLOTH	Other bullous disorders	-0.1265	0.545	0.881174
Diseases of the skin and subcutaneous tissue	L12_LICHENPLANUS	Lichen planus	0.0543	0.5704	1.0558
Diseases of the skin and subcutaneous tissue	L12_PERIORALDERM	Perioral dermatitis	-0.1607	0.5719	0.851547
Diseases of the skin and subcutaneous tissue	L12_ULCERLOWLIMB	Ulcer of lower limb, not elsewhere classified	-0.0602	0.5783	0.941576
Diseases of the skin and subcutaneous tissue	L12_FOLLICULARNAS	Other and unspecified follicular disorders	-0.1081	0.5804	0.897538
Diseases of the skin and subcutaneous tissue	L12_DERM_NAS	Other and unspecified dermatitis	0.0243	0.5959	1.0246
Diseases of the skin and subcutaneous tissue	L12_SKIN	Diseases of the skin and subcutaneous tissue	0.0106	0.6004	1.01066
Diseases of the skin and subcutaneous tissue	ATOPIC_STRICT_REIMB	Atopic dermatitis, strict definition with reimbursement	0.0295	0.6041	1.02994
Diseases of the skin and subcutaneous tissue	L12_PRURIGONAS	Other prurigo	-0.1712	0.6059	0.842653
Diseases of the skin and subcutaneous tissue	L12_PSORI_GUTTATE	Guttate psoriasis	-0.1418	0.6349	0.867795
Diseases of the skin and subcutaneous tissue	L12_ERYTHEMANODOSUM	Erythema nodosum	0.0925	0.641	1.09691
Diseases of the skin and subcutaneous tissue	L12_PRURITUS	Pruritus	0.0503	0.6499	1.05159
Diseases of the skin and subcutaneous tissue	L12_INFECT_SKIN	Infections of the skin and subcutaneous tissue	-0.0179	0.6667	0.982259
Diseases of the skin and subcutaneous tissue	L12_PYOGENGRANUL	Pyogenic granuloma	0.1224	0.673	1.13021
Diseases of the skin and subcutaneous tissue	L12_URTICA_NAS	Other and unspecified urticaria	0.0298	0.6781	1.03025
Diseases of the skin and subcutaneous tissue	L12_PAPULOSQUAOTH	Other papulosquamous disorders	-0.1377	0.684	0.87136
Diseases of the skin and subcutaneous tissue	L12_SKINSUBCUTISNAS	Other and unspecified disorders of skin and subcutaneous tissue	0.0519	0.6856	1.05327
Diseases of the skin and subcutaneous tissue	L12_LICHENSIMPLEX	Lichen simplex chronicus	-0.0761	0.6966	0.926724
Diseases of the skin and subcutaneous tissue	L12_LOCALDCONNECTISSUEOTH	Other localized connective tissue disorders	0.0933	0.7194	1.09779
Diseases of the skin and subcutaneous tissue	L12_IMPETIGO	Impetigo	0.0566	0.7308	1.05823
Diseases of the skin and subcutaneous tissue	L12_VITILIGO	Vitiligo	-0.1048	0.7632	0.900505
Diseases of the skin and subcutaneous tissue	L12_DERMATITISNAS	Other and unspecified dermatitis	0.0122	0.7674	1.01227
Diseases of the skin and subcutaneous tissue	L12_INFECT_SKIN_NAS	Other and unspecified local infections of skin and subcutaneous tissue	0.03	0.8072	1.03045
Diseases of the skin and subcutaneous tissue	L12_DYSHIDROSIS	Dyshidrosis [pompholyx]	0.0624	0.83	1.06439
Diseases of the skin and subcutaneous tissue	L12_URTICA_IDIOPAT	Idiopathic urticaria	0.0532	0.8503	1.05464
Diseases of the skin and subcutaneous tissue	L12_OTHACUSKINSUNNAS	Other and unspecified acute skin changes due to ultraviolet radiation	0.0337	0.8719	1.03427
Diseases of the skin and subcutaneous tissue	L12_BULLOUS	Bullous disorders	0.0238	0.8756	1.02409
Diseases of the skin and subcutaneous tissue	L12_OTHERDISSKINANDSUBCUTIS	Other disorders of skin and subcutaneous tissue, not elsewhere classified	0.0128	0.887	1.01288
Diseases of the skin and subcutaneous tissue	L12_HYPETROPHICSCAR	Hypertrophic scar	-0.0208	0.8874	0.979415
Diseases of the skin and subcutaneous tissue	L12_OTHACUSKINSUN	Other acute skin changes due to ultraviolet radiation	-0.0226	0.9002	0.977653
Diseases of the skin and subcutaneous tissue	L12_ALLERGICCONTACT	Alergic contact dermatitis	0.0095	0.9148	1.00955
Diseases of the skin and subcutaneous tissue	L12_URTICARIAERYTHEMA	Urticaria and erythema	0.0051	0.9217	1.00511
Diseases of the skin and subcutaneous tissue	L12_INTERNALSUBSTANCEDERM	Dermatitis due to substances taken internally	0.0072	0.9537	1.00723
Diseases of the skin and subcutaneous tissue	L12_FOLICULAROTH	Other follicular disorders	0.0064	0.9646	1.00642
Diseases of the skin and subcutaneous tissue	L12_HYPERTROPHICSKIN	Hypertrophic disorders of skin	0.0059	0.967	1.00592
Diseases of the skin and subcutaneous tissue	L12_CELLULITIS	Cellulitis	0.0027	0.9718	1.0027
Diseases of the skin and subcutaneous tissue	L12_INFECT_SKIN_OTHER	Other local infections of skin and subcutaneous tissue	-0.0034	0.9766	0.996606
Diseases of the skin and subcutaneous tissue	L12_NONIONRADISKINNAS	Other and unspecified skin changes due to chronic exposure to nonionizing radiation	0.0042	0.9892	1.00421
Endocrine, nutritional and metabolic diseases	E4_DM2NOCOMP	Type 2 diabetes without complications	0.1029	0.009477	1.10838
Endocrine, nutritional and metabolic diseases	E4_OBESITYNAS	Obesity, other/unspecified	0.1384	0.0301	1.14843
Endocrine, nutritional and metabolic diseases	E4_DM2OPTH	Type 2 diabetes with ophthalmic complications	0.2068	0.03022	1.22974
Endocrine, nutritional and metabolic diseases	E4_DM2NASCOMP	Type 2 diabetes with other specified/multiple/unspecified complications	0.0671	0.03562	1.0694
Endocrine, nutritional and metabolic diseases	E4_DM2	Type 2 diabetes	0.057	0.04347	1.05866
Endocrine, nutritional and metabolic diseases	E4_VOLUME	Volume depletion	0.2528	0.0491	1.28763
Endocrine, nutritional and metabolic diseases	E4_DIABETES	Diabetes mellitus	0.0513	0.05235	1.05264
Endocrine, nutritional and metabolic diseases	E4_DM2_STRICT	Type 2 diabetes, strict (exclude DM1)	0.057	0.0533	1.05866
Endocrine, nutritional and metabolic diseases	E4_CUSHING	Cushing syndrome	0.5895	0.07599	1.80309
Endocrine, nutritional and metabolic diseases	E4_HYPOPIT	Hypopituitarism	0.2218	0.1089	1.24832
Endocrine, nutritional and metabolic diseases	E4_MALNUTRITION	Malnutrition	-0.4847	0.1136	0.615882
Endocrine, nutritional and metabolic diseases	E4_DISPUB	Disorders of puberty	0.4439	0.116	1.55877
Endocrine, nutritional and metabolic diseases	E4_HYPOKALAEMIA	Hypokalaemia	0.1728	0.1292	1.18863
Endocrine, nutritional and metabolic diseases	E4_OBESITYXTRMALV	Extreme obesity with alveolar hypoventilation	0.301	0.1396	1.35121
Endocrine, nutritional and metabolic diseases	E4_OBESITY_HYPER	Obesity and other hyperalimentation	0.068	0.155	1.07037
Endocrine, nutritional and metabolic diseases	E4_NUTRIDEF	Other nutritional deficiencies	0.0664	0.156	1.06865
Endocrine, nutritional and metabolic diseases	E4_LACTOSEINT	Lactose intolerance	-0.2646	0.1611	0.767513
Endocrine, nutritional and metabolic diseases	HYPOTHY_REIMB	Hypothyroidism, drug reimbursement	-0.083	0.1654	0.920351
Endocrine, nutritional and metabolic diseases	E4_OBESITY	Obesity	0.0653	0.1751	1.06748
Endocrine, nutritional and metabolic diseases	DM_COMORB_EXMORE	Diabetes-related co-morbidities/complications (more controls excluded)	0.0328	0.1769	1.03334
Endocrine, nutritional and metabolic diseases	E4_PORBILIR	Disorders of porphyrin and bilirubin metabolism	0.4546	0.1815	1.57554
Endocrine, nutritional and metabolic diseases	E4_IRON_MET	Disorders of iron metabolism	-0.4693	0.1827	0.62544
Endocrine, nutritional and metabolic diseases	E4_FLUIDELECTRO	Other disorders of fluid, electrolyte and acid-base balance	0.0856	0.1917	1.08937
Endocrine, nutritional and metabolic diseases	E4_HYPERLIPNAS	Hyperlipidaemia, other/unspecified	-0.0791	0.2105	0.923948
Endocrine, nutritional and metabolic diseases	E4_DM1REN	Type 1 diabetes with renal complications	0.1627	0.2133	1.17668
Endocrine, nutritional and metabolic diseases	E4_HYPOPARA	Hypoparathyroidism	-0.2366	0.2134	0.789307
Endocrine, nutritional and metabolic diseases	E4_HYPERALDO	Hyperaldosteronism	0.2751	0.2161	1.31666
Endocrine, nutritional and metabolic diseases	E4_DM1PERIPH	Type 1 diabetes with peripheral circulatory complications	0.2597	0.2206	1.29654
Endocrine, nutritional and metabolic diseases	E4_THYTOXGOITDIF	Thyrotoxicosis with diffuse goitr	0.108	0.2225	1.11405
Endocrine, nutritional and metabolic diseases	E4_POCS	Polycystic ovarian syndrome	-0.204	0.228	0.815462
Endocrine, nutritional and metabolic diseases	E4_THYROIDITNAS	Thyroiditis, unspecified	-0.3173	0.242	0.728112
Endocrine, nutritional and metabolic diseases	E4_GOITREMULTINOD	Nontoxic multinodular goitre	0.083	0.2472	1.08654
Endocrine, nutritional and metabolic diseases	E4_AMYLOIDOSIS	Amyloidosis	0.2999	0.2531	1.34972
Endocrine, nutritional and metabolic diseases	E4_ENDODISNAS	Endocrine disorders, other/unspecified	-0.2852	0.255	0.751864
Endocrine, nutritional and metabolic diseases	E4_THYROIDITSUBAC	Subacute thyroiditis	0.2232	0.2578	1.25007
Endocrine, nutritional and metabolic diseases	E4_DM2KETO	Type 2 diabetes with ketoacidosis	-0.2466	0.2586	0.781453
Endocrine, nutritional and metabolic diseases	E4_THYROIDITAUTOIM	Autoimmune thyroiditis	-0.2936	0.2645	0.745575
Endocrine, nutritional and metabolic diseases	E4_DMNASNOCOMP	Unspecified diabetes without complications	-0.1351	0.2797	0.873629
Endocrine, nutritional and metabolic diseases	E4_ENDONUTRMET	Endocrine, nutritional and metabolic diseases	0.0212	0.3013	1.02143
Endocrine, nutritional and metabolic diseases	E4_DM1OPTH	Type 1 diabetes with ophthalmic complications	0.0838	0.3036	1.08741
Endocrine, nutritional and metabolic diseases	E4_LACTONAS	Lactose intolerance, other/unspecified	-0.1993	0.3273	0.819304
Endocrine, nutritional and metabolic diseases	E4_THYTOXNAS	Thyrotoxicosis, other and/or unspecified	0.0749	0.3344	1.07778
Endocrine, nutritional and metabolic diseases	E4_ADDISON	Adrenocortical insufficiency	0.1953	0.357	1.21568
Endocrine, nutritional and metabolic diseases	E4_HYPERPIT	Hyperfunction of pituitary gland	-0.138	0.3582	0.871099
Endocrine, nutritional and metabolic diseases	E4_DM2PERIPH	Type 2 diabetes with peripheral circulatory complications	0.1207	0.3604	1.12829
Endocrine, nutritional and metabolic diseases	E4_ENDODIS	Other endocrine disorders	-0.1341	0.3852	0.874503
Endocrine, nutritional and metabolic diseases	E4_HYPERLIPMIX	Mixed hyperlipidaemia	0.1583	0.3951	1.17152
Endocrine, nutritional and metabolic diseases	E4_DM1NEU	Type 1 diabetes with neurological complications	-0.1395	0.4286	0.869793
Endocrine, nutritional and metabolic diseases	E4_HYPEROSMHNAT	Hyperosmolality and hypernatraemia	0.2662	0.4419	1.305
Endocrine, nutritional and metabolic diseases	E4_ADRENAL	Other disorders of adrenal gland	0.1424	0.442	1.15304
Endocrine, nutritional and metabolic diseases	HYPOTHY_PURCHASE	Hypothyroidism and >3 levothyroxin purchases	0.0284	0.4564	1.02881
Endocrine, nutritional and metabolic diseases	E4_DM1KETO	Type 1 diabetes with ketoacidosis	0.0835	0.4582	1.08709
Endocrine, nutritional and metabolic diseases	E4_ACIDOSIS	Acidosis	0.2228	0.4605	1.24957
Endocrine, nutritional and metabolic diseases	E4_TESTICHYPO	Testicular hypofunction	0.1988	0.4662	1.21994
Endocrine, nutritional and metabolic diseases	E4_THYTOXGOITMULT	Thyrotoxicosis with toxic multinodular goitre	-0.1058	0.4722	0.899605
Endocrine, nutritional and metabolic diseases	E4_TESTIDYS	Testicular dysfunction	0.1759	0.4914	1.19232
Endocrine, nutritional and metabolic diseases	E4_HYPERKALAEMIA	Hyperkalaemia	0.123	0.4967	1.13088
Endocrine, nutritional and metabolic diseases	E4_OVARDYS	Ovarian dysfunction	-0.0935	0.5056	0.910738
Endocrine, nutritional and metabolic diseases	E4_DM1NASCOMP	Type 1 diabetes with other specified/multiple/unspecified complications	0.0489	0.5081	1.05012
Endocrine, nutritional and metabolic diseases	E4_METABOLIA	Metabolic disorders	0.0198	0.5105	1.02
Endocrine, nutritional and metabolic diseases	E4_DM1COMA	Type 1 diabetes with coma	-0.0731	0.5202	0.929508
Endocrine, nutritional and metabolic diseases	E4_CARCISDR	Carcinoid syndrome	-0.2166	0.5244	0.805252
Endocrine, nutritional and metabolic diseases	E4_DMNAS	Unspecified diabetes	0.0439	0.5416	1.04488
Endocrine, nutritional and metabolic diseases	E4_MINERAL_MET	Disorders of mineral metabolism	-0.0843	0.5493	0.919155
Endocrine, nutritional and metabolic diseases	E4_THYROID	Disorders of the thyroid gland	0.016	0.5626	1.01613
Endocrine, nutritional and metabolic diseases	E4_GOITREDIFF	Nontoxic diffuse goitre	0.1034	0.5811	1.10893
Endocrine, nutritional and metabolic diseases	E4_HYPERCHOL	Pure hypercholesterolaemia	-0.0246	0.594	0.9757
Endocrine, nutritional and metabolic diseases	E4_GLUCOPANCREAS	Other disorders of glucose regulation and pancreatic internal secretion	0.0584	0.6077	1.06014
Endocrine, nutritional and metabolic diseases	E4_HYPODRUG	Drug-induced hypoglycaemia without coma	-0.1401	0.6088	0.869271
Endocrine, nutritional and metabolic diseases	E4_DM2REN	Type 2 diabetes with renal complications	0.06	0.6104	1.06184
Endocrine, nutritional and metabolic diseases	E4_PARATHYRO	Disorders of parathyroid gland	-0.034	0.6324	0.966572
Endocrine, nutritional and metabolic diseases	E4_DMNASNASCOMP	Unspecified diabetes with multiple/unspecified complications	-0.09	0.6353	0.913931
Endocrine, nutritional and metabolic diseases	E4_CONGEIOD	Congenital iodine-deficiency syndrome/hypothyroidism	-0.1053	0.6357	0.900054
Endocrine, nutritional and metabolic diseases	E4_DM2COMA	Type 2 diabetes with coma	0.0379	0.6712	1.03863
Endocrine, nutritional and metabolic diseases	E4_GOITRENAS	Other and/or unspecified nontoxic goitre	0.0478	0.6724	1.04896
Endocrine, nutritional and metabolic diseases	E4_OBESITYCAL	Obesity due to excess calories	0.024	0.6795	1.02429
Endocrine, nutritional and metabolic diseases	E4_THYROIDNASOTH	Disorder of thyroid, unspecified	0.1262	0.6863	1.13451
Endocrine, nutritional and metabolic diseases	E4_SHORT	Short stature, not elsewhere classified	0.1008	0.7018	1.10606
Endocrine, nutritional and metabolic diseases	E4_DM1_STRICT	Type 1 diabetes, strict (exclude DM2)	-0.026	0.7526	0.974335
Endocrine, nutritional and metabolic diseases	E4_DM1	Type 1 diabetes	0.0181	0.7543	1.01826
Endocrine, nutritional and metabolic diseases	E4_HYPERPRO	Hyperprolactinaemia	-0.0527	0.7557	0.948665
Endocrine, nutritional and metabolic diseases	E4_LIPOPROTNAS	Disorder of lipoprotein metabolism, unspecified	0.0307	0.7566	1.03118
Endocrine, nutritional and metabolic diseases	E4_HYPOOSMNAT	Hypo-osmolality and hyponatraemia	0.0264	0.7661	1.02675
Endocrine, nutritional and metabolic diseases	E4_ENDOGLAND	Disorders of other endocrine glands	0.014	0.7686	1.0141
Endocrine, nutritional and metabolic diseases	E4_DM1NOCOMP	Type 1 diabetes without complications	0.0182	0.7723	1.01837
Endocrine, nutritional and metabolic diseases	E4_VIT_DEF	Vitamin deficiency	0.0447	0.7848	1.04571
Endocrine, nutritional and metabolic diseases	VIT_DEF	Vitamin deficiency	0.0447	0.7848	1.04571
Endocrine, nutritional and metabolic diseases	E4_HYPERPARA	Hyperparathyroidism	-0.0178	0.8141	0.982357
Endocrine, nutritional and metabolic diseases	E4_METABO	Other metabolic disorders	0.0237	0.8236	1.02398
Endocrine, nutritional and metabolic diseases	E4_HYPOGLYC	Hypoglycaemia, other or unspecified	-0.0274	0.8333	0.972972
Endocrine, nutritional and metabolic diseases	E4_LIPOPROT	Disorders of lipoprotein metabolism and other lipidaemias	-0.0071	0.85	0.992925
Endocrine, nutritional and metabolic diseases	E4_DIABINSIPIDUS	Diabetes insipidus	-0.0403	0.9045	0.960501
Endocrine, nutritional and metabolic diseases	E4_ENDOMETPOSTOP	Postprocedural endocrine and metabolic disorders, not elsewhere classified	0.0113	0.9184	1.01136
Endocrine, nutritional and metabolic diseases	E4_GOITRENOD	Nontoxic single thyroid nodule	-0.0112	0.9279	0.988862
Endocrine, nutritional and metabolic diseases	E4_AMYLNAS	Amyloidosis, other/unspecified	0.0231	0.9364	1.02337
Endocrine, nutritional and metabolic diseases	E4_VIT_D_DEF	Vitamin D deficiency	0.0226	0.9422	1.02286
Endocrine, nutritional and metabolic diseases	E4_HYPERGLYCER	Pure hyperglyceridaemia	0.0174	0.9496	1.01755
Endocrine, nutritional and metabolic diseases	E4_DM2NEU	Type 2 diabetes with neurological complications	0.0072	0.9603	1.00723
Endocrine, nutritional and metabolic diseases	E4_HYTHYNAS	Hypothyroidism,other/unspecified	-0.0011	0.971	0.998901
Endocrine, nutritional and metabolic diseases	E4_CA_MET	Disorders of calcium metabolism	-0.0057	0.9717	0.994316
Endocrine, nutritional and metabolic diseases	E4_OVARFAIL	Primary ovarian failure	0.0099	0.9723	1.00995
Endocrine, nutritional and metabolic diseases	E4_VIT_B_DEF	Deficiency of other B group vitamins	0.005	0.9833	1.00501
Factors influencing health status and contact with health services	Z21_FAMILY_HISTORY_MALIG_NEOPLASM	Family history of malignant neoplasm	0.3648	0.00457	1.44023
Factors influencing health status and contact with health services	Z21_ATTN_ARTIF_OPENI	Attention to artificial openings	0.6437	0.005887	1.90351
Factors influencing health status and contact with health services	Z21_PROCREATIVE_MANAG	Procreative management	0.1734	0.007511	1.18934
Factors influencing health status and contact with health services	Z21_SPECIAL_SCREEN_EXAM_OTH_DISEA_DISORD	Special screening examination for other diseases and disorders	0.2402	0.01936	1.2715
Factors influencing health status and contact with health services	Z21_COUNSELLI_RELATED_SEXUAL_ATTIT_BEHVI_ORIEN	Counselling related to sexual attitude, behaviour and orientation	-0.6636	0.02694	0.514994
Factors influencing health status and contact with health services	Z21_CONTRACEPTIVE_MANAG	Contraceptive management	-0.069	0.06533	0.933327
Factors influencing health status and contact with health services	Z21_OTHER_SURGI_FOLLOW__CARE	Other surgical follow-up care	-0.3757	0.08742	0.686808
Factors influencing health status and contact with health services	Z21_PERSONS_ENCOUNTERI_HEALTH_SERVI_OTH_COUNSELLI_MEDICAL_ADVICE_NOT_ELSEW_CLASSIFIED	Persons encountering health services for other counselling and medical advice, not elsewhere classified	0.0524	0.1179	1.0538
Factors influencing health status and contact with health services	Z21_PROBL_RELATED_NEGAT_LIFE_EVENTS_CHILDH	Problems related to negative life events in childhood	0.3782	0.125	1.45965
Factors influencing health status and contact with health services	Z21_EXAM_OBSER_OTH_REASO	Examination and observation for other reasons	0.0581	0.127	1.05982
Factors influencing health status and contact with health services	Z21_OCCUPAT_EXPOS_RISK_	Occupational exposure to risk-factors	0.3201	0.1356	1.37727
Factors influencing health status and contact with health services	Z21_PERSONS_ENCOUNTERI_HEALTH_SERVI_OTH_CIRCUMSTANC1	Persons encountering health services in other circumstances	0.0374	0.1886	1.03811
Factors influencing health status and contact with health services	Z21_PERSONAL_HISTORY_OTH_DISEA_CONDI	Personal history of other diseases and conditions	-0.1473	0.1995	0.863035
Factors influencing health status and contact with health services	Z21_SUPERV_HIGH_R_PREGNAC	Supervision of high-risk pregnancy	0.0559	0.2367	1.05749
Factors influencing health status and contact with health services	Z21_FOLLOW__CARE_INVOLVI_PLASTIC_SURGE	Follow-up care involving plastic surgery	-0.1856	0.2519	0.830606
Factors influencing health status and contact with health services	Z21_TOBAC_USE	Tobacco use	0.2498	0.2575	1.28377
Factors influencing health status and contact with health services	Z21_PROBL_RELATED_LIFESTYLE	Problems related to lifestyle	0.1266	0.2705	1.13496
Factors influencing health status and contact with health services	Z21_OTHER_POSTS_STATES	Other postsurgical states	0.1601	0.2795	1.17363
Factors influencing health status and contact with health services	Z21_MEDICAL_OBSER_EVALU_SUSPECTED_DISEA_CONDI	Medical observation and evaluation for suspected diseases and conditions	0.0288	0.2868	1.02922
Factors influencing health status and contact with health services	Z21_PROBL_RELATED_EMPLO_UNEMP	Problems related to employment and unemployment	-0.2338	0.2993	0.79152
Factors influencing health status and contact with health services	Z21_TRANSPLANTED_ORGAN_TISSUE_STATUS	Transplanted organ and tissue status	-0.1073	0.3446	0.898256
Factors influencing health status and contact with health services	Z21_PERSONS_ENCOUNTERI_HEALTH_SERVI_OTH_CIRCUMSTANC2	Persons encountering health services in other circumstances	0.0516	0.3489	1.05295
Factors influencing health status and contact with health services	Z21_CONTACT_W_EXPOS_COMMUNICAB_DISEA	Contact with and exposure to communicable diseases	-0.1105	0.3528	0.895386
Factors influencing health status and contact with health services	Z21_ACQUI_ABSENCE_ORGANS_NOT_ELSEW_CLASSIFIED	Acquired absence of organs, not elsewhere classified	-0.3139	0.3713	0.730592
Factors influencing health status and contact with health services	Z21_FAMILY_HISTORY_CERTA_DISABILITI_CHRONIC_DISEA_LEADI_DISABL	Family history of certain disabilities and chronic diseases leading to disablement	0.1587	0.3925	1.17199
Factors influencing health status and contact with health services	Z21_OTHER_MEDICAL_CARE	Other medical care	0.0612	0.3994	1.06311
Factors influencing health status and contact with health services	Z21_DESEN_ALLERGE	Desensitization to allergens	0.11	0.4711	1.11628
Factors influencing health status and contact with health services	Z21_OTHER_ORTHOPA_FOLLOW__CARE	Other orthopaedic follow-up care	-0.0943	0.4743	0.91001
Factors influencing health status and contact with health services	Z21_FOLLOW__EXAM_TREAT_CONDI_OTH_MALIG_NEOPLASMS	Follow-up examination after treatment for conditions other than malignant neoplasms	0.0284	0.4801	1.02881
Factors influencing health status and contact with health services	Z21_FOLLOW__EXAM_TREAT_MALIG_NEOPLASMS	Follow-up examination after treatment for malignant neoplasms	-0.0719	0.4916	0.930624
Factors influencing health status and contact with health services	Z21_POSTPA_CARE_EXAMI	Postpartum care and examination	-0.0541	0.4949	0.947337
Factors influencing health status and contact with health services	Z21_PERSONS_W_POTEN_HEALTH_HAZARDS_RELATED_COMMUNICAB_DISEA	Persons with potential health hazards related to communicable diseases	-0.0613	0.5139	0.940541
Factors influencing health status and contact with health services	Z21_ADDIT_CODES_LOCAT_DEFECT_INJURY_ILLNE	Additional codes for the location of defect, injury or illness	0.1171	0.5211	1.12423
Factors influencing health status and contact with health services	Z21_PRESENCE_CARDIAC_VASCULAR_IMPLANTNTS_GRAFTS	Presence of cardiac and vascular implants and grafts	0.0328	0.5239	1.03334
Factors influencing health status and contact with health services	Z21_NEED_IMMUNI_OTH_SINGLE_VIRAL_DISEA	Need for immunization against other single viral diseases	-0.1393	0.5265	0.869967
Factors influencing health status and contact with health services	Z21_PERSONS_ENCOUNTERI_HEALTH_SERVI_EXAM_INVES	Persons encountering health services for examination and investigation	0.0106	0.5415	1.01066
Factors influencing health status and contact with health services	Z21_PREGNAC_EXAM_TEST	Pregnancy examination and test	0.0346	0.5747	1.03521
Factors influencing health status and contact with health services	Z21_PERSONS_W_POTEN_HEALTH_HAZARDS_RELATED_FAMILY_PERSONAL_HISTORY_CERTA_CONDI_INFLUENCI_HEALTH_STATUS	Persons with potential health hazards related to family and personal history and certain conditions influencing health status	0.0165	0.575	1.01664
Factors influencing health status and contact with health services	Z21_ADJUS_MANAG_IMPLANTNTED_DEVICE	Adjustment and management of implanted device	0.0527	0.5923	1.05411
Factors influencing health status and contact with health services	Z21_PROCED_PURPO_OTH_REMED_HEALTH_STATE	Procedures for purposes other than remedying health state	-0.1082	0.5955	0.897448
Factors influencing health status and contact with health services	Z21_ALCOHOL_ABUSE_COUNSELLI_SURVE	Alcohol abuse counselling and surveillance	-0.174	0.5987	0.840297
Factors influencing health status and contact with health services	Z21_SPECIAL_SCREEN_EXAM_INFECTIOUS_PARASITIC_DISEA	Special screening examination for infectious and parasitic diseases	0.0277	0.6088	1.02809
Factors influencing health status and contact with health services	Z21_PERSONAL_HISTORY_RISK__NOT_ELSEW_CLASSIFIED	Personal history of risk-factors, not elsewhere classified	-0.1423	0.622	0.867361
Factors influencing health status and contact with health services	Z21_CARE_INVOLVI_DIALY	Care involving dialysis	0.0617	0.6309	1.06364
Factors influencing health status and contact with health services	Z21_PERSONS_ENCOUNTERI_HEALTH_SERVI_CIRCUMSTANC_RELATED_REPRODUCTION	Persons encountering health services in circumstances related to reproduction	0.0118	0.647	1.01187
Factors influencing health status and contact with health services	Z21_CONVALESCENCE	Convalescence	0.0654	0.6609	1.06759
Factors influencing health status and contact with health services	Z21_ROUTI_GENERAL_HEALTH_CHECK_DEFIN_SUBPO	Routine general health check-up of defined subpopulation	0.1055	0.6968	1.11127
Factors influencing health status and contact with health services	Z21_ARTIF_OPENI_STATUS	Artificial opening status	0.0771	0.7068	1.08015
Factors influencing health status and contact with health services	Z21_PERSONAL_HISTORY_CERTA_OTH_DISEA	Personal history of certain other diseases	-0.1155	0.7219	0.890921
Factors influencing health status and contact with health services	Z21_PROBL_RELATED_SOCIAL_ENVIRONMENT	Problems related to social environment	0.0589	0.767	1.06067
Factors influencing health status and contact with health services	Z21_OUTCO_DELIV	Outcome of delivery	0.0164	0.7749	1.01654
Factors influencing health status and contact with health services	Z21_PERSONS_ENCOUNTERI_HEALTH_SERVI_SPECIFIC_PROCED_NOT_CARRIED	Persons encountering health services for specific procedures, not carried out	-0.048	0.7755	0.953134
Factors influencing health status and contact with health services	Z21_PROBL_RELATED_HOUSI_ECONO_CIRCUMSTANC	Problems related to housing and economic circumstances	-0.0699	0.8007	0.932487
Factors influencing health status and contact with health services	Z21_SUPERV_NORMAL_PREGNAC1	Supervision of normal pregnancy	0.0085	0.8226	1.00854
Factors influencing health status and contact with health services	Z21_PROBL_RELATED_CERTA_PSYCHOSO_CIRCUMSTANC	Problems related to certain psychosocial circumstances	0.0226	0.827	1.02286
Factors influencing health status and contact with health services	Z21_PROBL_RELATED_MEDICAL_FACILITI_OTH_HEALTH_CARE	Problems related to medical facilities and other health care	-0.0279	0.8488	0.972486
Factors influencing health status and contact with health services	Z21_CARE_INVOLVI_USE_REHAB_PROCED	Care involving use of rehabilitation procedures	0.0076	0.8498	1.00763
Factors influencing health status and contact with health services	Z21_DEPENDENCE_ENABL_MACHINES_DEVICES_NOT_ELSEW_CLASSIFIED	Dependence on enabling machines and devices, not elsewhere classified	-0.0641	0.8505	0.937911
Factors influencing health status and contact with health services	Z21_PROBL_RELATED_LIFE_M_DIFFICULTY	Problems related to life-management difficulty	0.0152	0.8873	1.01532
Factors influencing health status and contact with health services	Z21_OTHER_SPECIAL_EXAM_INVES_PERSONS_WO_COMPLA_REPOR_DIAGNOSIS	Other special examinations and investigations of persons without complaint or reported diagnosis	-0.0029	0.893	0.997104
Factors influencing health status and contact with health services	Z21_PERSONS_ENCOUNTERI_HEALTH_SERVI_SPECIFIC_PROCED_HEALTH_CARE	Persons encountering health services for specific procedures and health care	0.0036	0.8977	1.00361
Factors influencing health status and contact with health services	Z21_ANTEN_SCREE	Antenatal screening	0.0041	0.9092	1.00411
Factors influencing health status and contact with health services	Z21_PRESENCE_OTH_DEVICES	Presence of other devices	0.0092	0.9109	1.00924
Factors influencing health status and contact with health services	Z21_FIT_ADJ_OTH_DEVICES	Fitting and adjustment of other devices	-0.0062	0.9294	0.993819
Factors influencing health status and contact with health services	Z21_OTHER_PROBL_RELATED_PRIMARY_SUPPORT_GROUP_INCLU_FAMILY_CIRCUMSTANC	Other problems related to primary support group, including family circumstances	-0.0072	0.9399	0.992826
Factors influencing health status and contact with health services	Z21_CARRIER_INFECTIOUS_DISEA	Carrier of infectious disease	0.0164	0.9517	1.01654
Factors influencing health status and contact with health services	Z21_GENERAL_EXAM_INVES_PERSONS_WO_COMPLA_REPOR_DIAGNOSIS	General examination and investigation of persons without complaint and reported diagnosis	-0.0018	0.9564	0.998202
Factors influencing health status and contact with health services	Z21_PERSONAL_HISTORY_MALIG_NEOPLASM	Personal history of malignant neoplasm	-0.014	0.9576	0.986098
Factors influencing health status and contact with health services	Z21_PRESENCE_OTH_FUNCTIONAL_IMPLANTNTS	Presence of other functional implants	0.0025	0.9593	1.0025
Factors influencing health status and contact with health services	Z21_SPECIAL_SCREEN_EXAM_NEOPLASMS	Special screening examination for neoplasms	-0.007	0.9667	0.993024
Factors influencing health status and contact with health services	Z21_EXAM_ENCOUNTER_ADMINISTR_PURPO	Examination and encounter for administrative purposes	-0.0123	0.9698	0.987775
Factors influencing health status and contact with health services	Z21_PERSONS_W_POTEN_HEALTH_HAZARDS_RELATED_SOCIO_PSYCHOSO_CIRCUMSTANC	Persons with potential health hazards related to socioeconomic and psychosocial circumstances	0.0006	0.9917	1.0006
Gastrointestinal endpoints	ULCERILEO	Ulcerative ileocolitis	0.2858	0.06898	1.33083
Gastrointestinal endpoints	CHRONOTH	Other Chron's disease	0.1993	0.1374	1.22055
Gastrointestinal endpoints	CHRONNAS	Chron's disease NAS	0.1918	0.1488	1.21143
Gastrointestinal endpoints	ULCEROTH	Other ulcerative colitis	-0.202	0.1754	0.817095
Gastrointestinal endpoints	ULCERENTER	Ulcerative enterocolitis	0.1835	0.3324	1.20141
Gastrointestinal endpoints	K11_REIMB_202	KELA_REIMBURSEMENT_202	0.0397	0.3533	1.0405
Gastrointestinal endpoints	CIRRHOSIS_BROAD	Cirrhosis, broad definition used in the article https://doi.org/10.1101/594523	0.0802	0.3989	1.0835
Gastrointestinal endpoints	CHRONLARGE	Crohn's disease of large intestine	0.1198	0.4156	1.12727
Gastrointestinal endpoints	ULCERPROCT	Ulcerative proctitis	-0.1137	0.4187	0.892526
Gastrointestinal endpoints	CHRONSMALL	Crohn's disease of small interstine	0.1063	0.4396	1.11216
Gastrointestinal endpoints	OPER_COLECTOMY	Colectomy operation	-0.0584	0.5406	0.943273
Gastrointestinal endpoints	CHIRBIL_PRIM	Biliary chirrosis, primary	-0.15	0.5556	0.860708
Gastrointestinal endpoints	K11_CHOLANGI_STRICT	Cholangitis (primary sclerosing, PSC), with reimbursement 202	0.1634	0.5664	1.17751
Gastrointestinal endpoints	MUCOPROCT	Mucosal proctocolitis	-0.0432	0.6458	0.95772
Gastrointestinal endpoints	CHIRHEP_NAS	Chirrosis of liver, NAS	0.0718	0.7154	1.07444
Gastrointestinal endpoints	OPER_TOTAL_COLECTOMY	Total colectomy operation	-0.0588	0.7433	0.942895
Gastrointestinal endpoints	ULCERNAS	Ulcerative colitis, NAS	0.0227	0.8005	1.02296
Gastrointestinal endpoints	CHRONHEP_NAS	Chronic hepatitis NAS	-0.0572	0.8364	0.944405
Gastrointestinal endpoints	ULCERRECT	Ulcerative rectosigmoiditis	0.0108	0.9276	1.01086
Gastrointestinal endpoints	NAFLD	Nonalcoholic fatty liver disease	-0.0095	0.9457	0.990545
Injury, poisoning and certain other consequences of external causes	ST19_OPEN_WOUND_THORAX	Open wound of thorax	-0.84	0.002657	0.431711
Injury, poisoning and certain other consequences of external causes	ST19_SUPERF_INJURY_ABDOMEN_LOWER_BACK_PELVIS	Superficial injury of abdomen, lower back and pelvis	0.2407	0.009622	1.27214
Injury, poisoning and certain other consequences of external causes	ST19_DISLO_SPRAIN_STRAIN_JOINTS_LIGAM_LUMBAR_SPINE_PELVIS	Dislocation, sprain and strain of joints and ligaments of lumbar spine and pelvis	0.5874	0.009702	1.7993
Injury, poisoning and certain other consequences of external causes	ST19_INJURY_NERVES_WRIST_HAND_LEVEL	Injury of nerves at wrist and hand level	0.4479	0.009957	1.56502
Injury, poisoning and certain other consequences of external causes	ST19_OTHER_UNSPE_INJURI_HEAD	Other and unspecified injuries of head	-0.4734	0.01368	0.622881
Injury, poisoning and certain other consequences of external causes	ST19_SEQUEL_INJURI_NECK_TRUNK	Sequelae of injuries of neck and trunk	-0.5216	0.01742	0.59357
Injury, poisoning and certain other consequences of external causes	ST19_FRACT_NECK	Fracture of neck	-0.3813	0.01935	0.682973
Injury, poisoning and certain other consequences of external causes	ST19_DISLO_SPRAIN_STRAIN_JOINTS_LIGAM_WRIST_HAND_LEVEL	Dislocation, sprain and strain of joints and ligaments at wrist and hand level	-0.1387	0.02633	0.870489
Injury, poisoning and certain other consequences of external causes	ST19_INJURI_ABDOMEN_LOWER_BACK_LUMBAR_SPINE_PELVIS	Injuries to the abdomen, lower back, lumbar spine and pelvis	0.1173	0.02798	1.12446
Injury, poisoning and certain other consequences of external causes	ST19_OPEN_WOUND_SHOUL_UPPER_ARM	Open wound of shoulder and upper arm	-0.5984	0.02882	0.54969
Injury, poisoning and certain other consequences of external causes	ST19_COMPLICATIO_OTHER_INTERNAL_PROSTHET_DEVICES_IMPLANTS_GRAFTS	Complications of other internal prosthetic devices, implants and grafts	0.4769	0.0292	1.61107
Injury, poisoning and certain other consequences of external causes	ST19_TOXIC_EFFECT_CONTACT_W_VENOMO_ANIMALS	Toxic effect of contact with venomous animals	-0.4086	0.03146	0.66458
Injury, poisoning and certain other consequences of external causes	ST19_FOREI_BODY_EAR	Foreign body in ear	-0.5392	0.05264	0.583215
Injury, poisoning and certain other consequences of external causes	ST19_SUPERF_INJURI_INVOLVI_MULTIPLE_BODY_REGIONS	Superficial injuries involving multiple body regions	0.4577	0.0626	1.58043
Injury, poisoning and certain other consequences of external causes	ST19_OPEN_WOUND_ANKLE_FOOT	Open wound of ankle and foot	-0.2161	0.06423	0.805655
Injury, poisoning and certain other consequences of external causes	ST19_FOREI_BODY_ALIME_TRACT	Foreign body in alimentary tract	0.2829	0.06465	1.32697
Injury, poisoning and certain other consequences of external causes	ST19_CONTU_TOES_WO_DAMAGE_NAIL	Contusion of toe(s) without damage to nail	-0.4511	0.08055	0.636927
Injury, poisoning and certain other consequences of external causes	ST19_OTHER_UNSPE_INJURI_THORAX	Other and unspecified injuries of thorax	0.5201	0.08744	1.6822
Injury, poisoning and certain other consequences of external causes	ST19_SEQUEL_INJURI_LOWER_LIMB	Sequelae of injuries of lower limb	0.1761	0.0884	1.19256
Injury, poisoning and certain other consequences of external causes	ST19_ADVER_EFFEC_NOT_ELSEW_CLASSIFIED	Adverse effects, not elsewhere classified	0.1316	0.08967	1.14065
Injury, poisoning and certain other consequences of external causes	ST19_COMPLICATIO_INTERNAL_ORTHOPA_PROSTHET_DEVICES_IMPLANTS_GRAFTS	Complications of internal orthopaedic prosthetic devices, implants and grafts	0.1252	0.101	1.13338
Injury, poisoning and certain other consequences of external causes	ST19_DISLO_SPRAIN_STRAIN_JOINT_LIGAM_HIP	Dislocation, sprain and strain of joint and ligaments of hip	0.3346	0.1078	1.39738
Injury, poisoning and certain other consequences of external causes	ST19_FRACT_FEMUR	Fracture of femur	0.1065	0.1093	1.11238
Injury, poisoning and certain other consequences of external causes	ST19_OTHER_UNSPE_EFFEC_EXTER_CAUSES	Other and unspecified effects of external causes	0.1018	0.1098	1.10716
Injury, poisoning and certain other consequences of external causes	ST19_OTHER_UNSPE_INJURI_WRIST_HAND	Other and unspecified injuries of wrist and hand	0.3162	0.1098	1.3719
Injury, poisoning and certain other consequences of external causes	ST19_INJURI_KNEE_LOWER_LEG	Injuries to the knee and lower leg	-0.0403	0.1153	0.960501
Injury, poisoning and certain other consequences of external causes	ST19_SUPERF_INJURY_HEAD	Superficial injury of head	-0.1186	0.1226	0.888163
Injury, poisoning and certain other consequences of external causes	ST19_BURN_CORROSION_ANKLE_FOOT	Burn and corrosion of ankle and foot	-0.4773	0.1252	0.620456
Injury, poisoning and certain other consequences of external causes	ST19_TRAUMAT_ISCHA_MUSCLE	Traumatic ischaemia of muscle	-0.452	0.1253	0.636354
Injury, poisoning and certain other consequences of external causes	ST19_TOXIC_EFFEC_SUBST_CHIEF_NONME_SOURCE	Toxic effects of substances chiefly nonmedicinal as to source	-0.1441	0.1288	0.865801
Injury, poisoning and certain other consequences of external causes	ST19_POISO_MEDICI	Poisoning by medicine	-0.0967	0.1322	0.907828
Injury, poisoning and certain other consequences of external causes	ST19_DISLO_SPRAIN_STRAIN_JOINTS_LIGAM_ELBOW	Dislocation, sprain and strain of joints and ligaments of elbow	0.2123	0.1331	1.23652
Injury, poisoning and certain other consequences of external causes	ST19_OPEN_WOUND_FOREA	Open wound of forearm	-0.1794	0.1411	0.835772
Injury, poisoning and certain other consequences of external causes	ST19_BURN_CORROSION_CONFIN_EYE_ADNEXA	Burn and corrosion confined to eye and adnexa	0.3103	0.1437	1.36383
Injury, poisoning and certain other consequences of external causes	ST19_BURN_CORROSION_SHOUL_UPPER_LIMB_WRIST_HAND	Burn and corrosion of shoulder and upper limb, except wrist and hand	0.3719	0.1528	1.45049
Injury, poisoning and certain other consequences of external causes	ST19_DISLO_SPRAIN_STRAIN_JOINTS_LIGAM_KNEE	Dislocation, sprain and strain of joints and ligaments of knee	-0.0534	0.1535	0.948001
Injury, poisoning and certain other consequences of external causes	ST19_INJURI_HIP_THIGH	Injuries to the hip and thigh	0.0679	0.1667	1.07026
Injury, poisoning and certain other consequences of external causes	ST19_INJURY_URINARY_PELVIC_ORGANS	Injury of urinary and pelvic organs	0.3578	0.1676	1.43018
Injury, poisoning and certain other consequences of external causes	ST19_DISLO_SPRAIN_STRAIN_JOINTS_LIGAM_ANKLE_FOOT_LEVEL	Dislocation, sprain and strain of joints and ligaments at ankle and foot level	0.0737	0.1703	1.07648
Injury, poisoning and certain other consequences of external causes	ST19_INTRACR_INJURY	Intracranial injury	-0.057	0.1793	0.944594
Injury, poisoning and certain other consequences of external causes	ST19_OTHER_UNSPE_INJURI_ANKLE_FOOT	Other and unspecified injuries of ankle and foot	0.2542	0.1835	1.28943
Injury, poisoning and certain other consequences of external causes	ST19_SUPERF_INJURY_NECK	Superficial injury of neck	-0.3476	0.1881	0.706381
Injury, poisoning and certain other consequences of external causes	ST19_INJURY_NERVES_LOWER_LEG_LEVEL	Injury of nerves at lower leg level	-0.4535	0.1909	0.6354
Injury, poisoning and certain other consequences of external causes	ST19_OTHER_UNSPE_INJURI_SHOUL_UPPER_ARM	Other and unspecified injuries of shoulder and upper arm	-0.3215	0.1925	0.725061
Injury, poisoning and certain other consequences of external causes	ST19_TOXIC_EFFECT_ETHAN	Toxic effect of ethanol	-0.1943	0.1946	0.823411
Injury, poisoning and certain other consequences of external causes	ST19_SEQUEL_INJURI_HEAD	Sequelae of injuries of head	0.1949	0.2179	1.21519
Injury, poisoning and certain other consequences of external causes	ST19_INJURY_MUSCLE_TENDON_ANKLE_FOOT_LEVEL	Injury of muscle and tendon at ankle and foot level	-0.2874	0.2181	0.750212
Injury, poisoning and certain other consequences of external causes	ST19_TOXIC_EFFECT_OTHER_UNSPE_SUBST	Toxic effect of other and unspecified substances	-0.3498	0.2362	0.704829
Injury, poisoning and certain other consequences of external causes	ST19_FRACT_FOOT_ANKLE	Fracture of foot, except ankle	-0.0815	0.2399	0.921733
Injury, poisoning and certain other consequences of external causes	ST19_OTHER_SPECIFE_INJURI_HIP_THIGH1	Other and specified injuries of hip and thigh	0.3199	0.2463	1.37699
Injury, poisoning and certain other consequences of external causes	ST19_BURNS_CORROSIO_CONFIN_EYE_INTERNAL_ORGANS	Burns and corrosions confined to eye and internal organs	0.2289	0.2529	1.25722
Injury, poisoning and certain other consequences of external causes	ST19_INJURI_HEAD	Injuries to the head	-0.032	0.261	0.968507
Injury, poisoning and certain other consequences of external causes	ST19_OPEN_WOUND_HIP_THIGH	Open wound of hip and thigh	0.2269	0.2661	1.2547
Injury, poisoning and certain other consequences of external causes	ST19_INJURY_MUSCLE_TENDON_SHOUL_UPPER_ARM_LEVEL	Injury of muscle and tendon at shoulder and upper arm level	-0.0606	0.2775	0.9412
Injury, poisoning and certain other consequences of external causes	ST19_BURN_CORROSION_HIP_LOWER_LIMB_ANKLE_FOOT	Burn and corrosion of hip and lower limb, except ankle and foot	-0.2749	0.2834	0.759648
Injury, poisoning and certain other consequences of external causes	ST19_HYPOTHERMIA	Hypothermia	0.284	0.2875	1.32843
Injury, poisoning and certain other consequences of external causes	ST19_OTHER_UNSPE_INJURI_LOWER_LEG	Other and unspecified injuries of lower leg	-0.1488	0.3027	0.861741
Injury, poisoning and certain other consequences of external causes	ST19_FOREI_BODY_RESPI_TRACT	Foreign body in respiratory tract	0.1591	0.3033	1.17246
Injury, poisoning and certain other consequences of external causes	ST19_INJURI_WRIST_HAND	Injuries to the wrist and hand	-0.0304	0.3177	0.970057
Injury, poisoning and certain other consequences of external causes	ST19_TRAUMAT_SUBDU_HAEMORRHAGE	Traumatic subdural haemorrhage	-0.1065	0.3185	0.898975
Injury, poisoning and certain other consequences of external causes	ST19_ICTRAUOTHUNS	Other and unspecified intracranial injuries	0.2104	0.3216	1.23417
Injury, poisoning and certain other consequences of external causes	ST19_POISO_DRUGS_MEDICAM_BIOLO_SUBST	Poisoning by drugs, medicaments and biological substances	-0.0594	0.3268	0.94233
Injury, poisoning and certain other consequences of external causes	ST19_SEQUEL_INJURI_UPPER_LIMB	Sequelae of injuries of upper limb	-0.1047	0.3344	0.900595
Injury, poisoning and certain other consequences of external causes	ST19_SUPERF_INJURY_SHOUL_UPPER_ARM	Superficial injury of shoulder and upper arm	0.1043	0.3465	1.10993
Injury, poisoning and certain other consequences of external causes	ST19_POISO_NARCOT_PSYCHOD_HALLUCINOG	Poisoning by narcotics and psychodysleptics [hallucinogens]	-0.2439	0.3511	0.783566
Injury, poisoning and certain other consequences of external causes	ST19_COMPLICATIO_FOLLOWI_INFUS_TRANSFU_THERAPE_INJEC	Complications following infusion, transfusion and therapeutic injection	-0.2867	0.3524	0.750737
Injury, poisoning and certain other consequences of external causes	ST19_OTHER_UNSPE_INJURI_ABDOMEN_LOWER_BACK_PELVIS	Other and unspecified injuries of abdomen, lower back and pelvis	-0.3023	0.3544	0.739116
Injury, poisoning and certain other consequences of external causes	ST19_DISLO_SPRAIN_STRAIN_JOINTS_LIGAM_HEAD	Dislocation, sprain and strain of joints and ligaments of head	-0.1619	0.3579	0.850526
Injury, poisoning and certain other consequences of external causes	ST19_BURNS_CORROSIO_MULTIPLE_UNSPE_BODY_REGIONS	Burns and corrosions of multiple and unspecified body regions	0.208	0.3731	1.23121
Injury, poisoning and certain other consequences of external causes	ST19_ALIQU_COMPLICATI_PRAECO_TRAUMAT	!Aliquae complicationes praecoces traumatis	-0.1575	0.388	0.854277
Injury, poisoning and certain other consequences of external causes	ST19_EARLY_COMPLICATIO_TRAUMA	Early complications of trauma	-0.1575	0.388	0.854277
Injury, poisoning and certain other consequences of external causes	ST19_INJURY_NERVES_SPINAL_CORD_NECK_LEVEL	Injury of nerves and spinal cord at neck level	0.2299	0.3889	1.25847
Injury, poisoning and certain other consequences of external causes	ST19_BURN_CORROSION_TRUNK	Burn and corrosion of trunk	-0.1857	0.3963	0.830523
Injury, poisoning and certain other consequences of external causes	ST19_SUPERF_INJURY_FOREA	Superficial injury of forearm	0.1003	0.3992	1.1055
Injury, poisoning and certain other consequences of external causes	ST19_INJURY_MUSCLE_TENDON_HIP_THIGH_LEVEL	Injury of muscle and tendon at hip and thigh level	-0.108	0.4022	0.897628
Injury, poisoning and certain other consequences of external causes	ST19_EFFEC_OTHER_EXTER_CAUSES	Effects of other external causes	-0.1853	0.4096	0.830855
Injury, poisoning and certain other consequences of external causes	ST19_SEQUEL_INJURI_POISO_OTHER_CONSE_EXTER_CAUSES	Sequelae of injuries, of poisoning and of other consequences of external causes	0.0529	0.4164	1.05432
Injury, poisoning and certain other consequences of external causes	ST19_FRACT_LOWER_LEG_INCLU_ANKLE	Fracture of lower leg, including ankle	-0.0316	0.4323	0.968894
Injury, poisoning and certain other consequences of external causes	ST19_INJURI_SHOUL_UPPER_ARM	Injuries to the shoulder and upper arm	-0.0253	0.4461	0.975017
Injury, poisoning and certain other consequences of external causes	ST19_INJURI_INVOLVI_MULTIPLE_BODY_REGIONS	Injuries involving multiple body regions	0.1497	0.4544	1.16149
Injury, poisoning and certain other consequences of external causes	ST19_SUPERF_INJURY_WRIST_HAND	Superficial injury of wrist and hand	-0.0604	0.4599	0.941388
Injury, poisoning and certain other consequences of external causes	ST19_INJURI_UNSPE_PART_TRUNK_LIMB_BODY_REGION	Injuries to unspecified part of trunk, limb or body region	0.0963	0.466	1.10109
Injury, poisoning and certain other consequences of external causes	ST19_EFFEC_FOREI_BODY_ENTERING_NATURAL_ORIFI	Effects of foreign body entering through natural orifice	0.046	0.4811	1.04707
Injury, poisoning and certain other consequences of external causes	ST19_DISLO_SPRAIN_STRAIN_JOINTS_LIGAM_NECK_LEVEL	Dislocation, sprain and strain of joints and ligaments at neck level	0.0625	0.4821	1.06449
Injury, poisoning and certain other consequences of external causes	ST19_OPEN_WOUND_HEAD	Open wound of head	0.0325	0.484	1.03303
Injury, poisoning and certain other consequences of external causes	ST19_COMPLICATIO_CARDIAC_VASCULAR_PROSTHET_DEVICES_IMPLANTS_GRAFTS	Complications of cardiac and vascular prosthetic devices, implants and grafts	0.1826	0.4872	1.20033
Injury, poisoning and certain other consequences of external causes	ST19_INJURY_MUSCLE_TENDON_FOREA_LEVEL	Injury of muscle and tendon at forearm level	-0.1788	0.4913	0.836273
Injury, poisoning and certain other consequences of external causes	ST19_FOCAL_BRAIN_INJURY	Focal brain injury	0.0863	0.4968	1.09013
Injury, poisoning and certain other consequences of external causes	ST19_INJURY_UNSPE_BODY_REGION	Injury of unspecified body region	0.1038	0.5023	1.10938
Injury, poisoning and certain other consequences of external causes	ST19_INJURY_NERVES_FOREA_LEVEL	Injury of nerves at forearm level	0.2062	0.5068	1.229
Injury, poisoning and certain other consequences of external causes	ST19_INJURY_INTRA_AB_ORGANS	Injury of intra-abdominal organs	-0.1421	0.5175	0.867534
Injury, poisoning and certain other consequences of external causes	ST19_CRUSHI_INJURY_WRIST_HAND	Crushing injury of wrist and hand	-0.1955	0.5302	0.822423
Injury, poisoning and certain other consequences of external causes	ST19_TRAUMAT_AMPUT_WRIST_HAND	Traumatic amputation of wrist and hand	0.1034	0.5303	1.10893
Injury, poisoning and certain other consequences of external causes	ST19_INJURY_OTHER_UNSPE_INTRAT_ORGANS	Injury of other and unspecified intrathoracic organs	-0.0859	0.5544	0.917686
Injury, poisoning and certain other consequences of external causes	ST19_TOXIC_EFFECT_CARBON_MONOX	Toxic effect of carbon monoxide	-0.1512	0.566	0.859676
Injury, poisoning and certain other consequences of external causes	ST19_BURNS_CORROSIO	Burns and corrosions	0.0512	0.5716	1.05253
Injury, poisoning and certain other consequences of external causes	ST19_OPEN_WOUND_LOWER_LEG	Open wound of lower leg	-0.0538	0.5784	0.947622
Injury, poisoning and certain other consequences of external causes	ST19_DISLO_SPRAIN_STRAIN_JOINTS_LIGAM_SHOUL_GIRDLE	Dislocation, sprain and strain of joints and ligaments of shoulder girdle	-0.0327	0.5873	0.967829
Injury, poisoning and certain other consequences of external causes	ST19_MALTR_SYNDR	Maltreatment syndromes	0.0864	0.5925	1.09024
Injury, poisoning and certain other consequences of external causes	ST19_TOXIC_EFFECT_ALCOHOL	Toxic effect of alcohol	-0.1098	0.5989	0.896013
Injury, poisoning and certain other consequences of external causes	ST19_DIFFU_BRAIN_INJURY	Diffuse brain injury	0.0858	0.6	1.08959
Injury, poisoning and certain other consequences of external causes	ST19_INJURI_THORAX	Injuries to the thorax	-0.0253	0.6146	0.975017
Injury, poisoning and certain other consequences of external causes	ST19_SUPERF_INJURY_ANKLE_FOOT	Superficial injury of ankle and foot	-0.0534	0.6197	0.948001
Injury, poisoning and certain other consequences of external causes	ST19_COMPLICATIO_SURGI_MEDICAL_CARE_NOT_ELSEW_CLASSIFIED	Complications of surgical and medical care, not elsewhere classified	0.015	0.6308	1.01511
Injury, poisoning and certain other consequences of external causes	ST19_OTHER_COMPLICATIO_SURGI_MEDICAL_CARE_NOT_ELSEW_CLASSIFIED	Other complications of surgical and medical care, not elsewhere classified	0.0598	0.6401	1.06162
Injury, poisoning and certain other consequences of external causes	ST19_BURN_CORROSION_HEAD_NECK	Burn and corrosion of head and neck	0.1056	0.6526	1.11138
Injury, poisoning and certain other consequences of external causes	ST19_FRACT_SHOUL_UPPER_ARM	Fracture of shoulder and upper arm	0.0241	0.6553	1.02439
Injury, poisoning and certain other consequences of external causes	ST19_EPIDU_HAEMORRHAGE	Epidural haemorrhage	0.1474	0.6708	1.15882
Injury, poisoning and certain other consequences of external causes	ST19_POST_TRAU_WOUND_INFECTION_NOT_ELSEW_CLASSIFIED	Post-traumatic wound infection, not elsewhere classified	-0.1041	0.6803	0.901135
Injury, poisoning and certain other consequences of external causes	ST19_FRACT_LUMBAR_SPINE_PELVIS	Fracture of lumbar spine and pelvis	0.0297	0.699	1.03015
Injury, poisoning and certain other consequences of external causes	ST19_FOREI_BODY_EXTER_EYE	Foreign body on external eye	0.0306	0.7218	1.03107
Injury, poisoning and certain other consequences of external causes	ST19_SUPERF_INJURY_LOWER_LEG	Superficial injury of lower leg	-0.0253	0.7289	0.975017
Injury, poisoning and certain other consequences of external causes	ST19_OPEN_WOUND_WRIST_HAND	Open wound of wrist and hand	-0.016	0.7488	0.984127
Injury, poisoning and certain other consequences of external causes	ST19_TRAUMAT_SUBAR_HAEMORRHAGE	Traumatic subarachnoid haemorrhage	-0.0676	0.7553	0.934634
Injury, poisoning and certain other consequences of external causes	ST19_INJURY_MUSCLE_TENDON_LOWER_LEG_LEVEL	Injury of muscle and tendon at lower leg level	-0.0249	0.7754	0.975407
Injury, poisoning and certain other consequences of external causes	ST19_FROSTBITE	Frostbite	0.0917	0.7757	1.09604
Injury, poisoning and certain other consequences of external causes	ST19_COMPLICATIO_PROCED_NOT_ELSEW_CLASSIFIED	Complications of procedures, not elsewhere classified	-0.0097	0.7805	0.990347
Injury, poisoning and certain other consequences of external causes	ST19_INTRACRATRAUMA	Intracranial trauma	-0.0102	0.7842	0.989852
Injury, poisoning and certain other consequences of external causes	ST19_SUPERF_INJURY_THORAX	Superficial injury of thorax	-0.0242	0.788	0.97609
Injury, poisoning and certain other consequences of external causes	ST19_CONTU_OTHER_UNSPE_PARTS_FOOT	Contusion of other and unspecified parts of foot	0.0432	0.8105	1.04415
Injury, poisoning and certain other consequences of external causes	ST19_FRACT_WRIST_HAND_LEVEL	Fracture at wrist and hand level	0.0129	0.8136	1.01298
Injury, poisoning and certain other consequences of external causes	ST19_INJURY_EYE_ORBIT	Injury of eye and orbit	0.0187	0.8285	1.01888
Injury, poisoning and certain other consequences of external causes	ST19_FRACT_SKULL_FACIAL_BONES	Fracture of skull and facial bones	-0.0146	0.8368	0.985506
Injury, poisoning and certain other consequences of external causes	ST19_SUPERF_INJURY_HIP_THIGH	Superficial injury of hip and thigh	0.0197	0.8415	1.0199
Injury, poisoning and certain other consequences of external causes	ST19_INJURI_NECK	Injuries to the neck	-0.0132	0.8541	0.986887
Injury, poisoning and certain other consequences of external causes	ST19_DISLO_SPRAIN_STRAIN_JOINTS_LIGAM_THORAX	Dislocation, sprain and strain of joints and ligaments of thorax	-0.0422	0.8552	0.958678
Injury, poisoning and certain other consequences of external causes	ST19_INJURI_ELBOW_FOREA	Injuries to the elbow and forearm	-0.0055	0.8805	0.994515
Injury, poisoning and certain other consequences of external causes	ST19_CONTU_ANKLE	Contusion of ankle	0.0254	0.8916	1.02573
Injury, poisoning and certain other consequences of external causes	ST19_BURN_CORROSION_WRIST_HAND	Burn and corrosion of wrist and hand	0.0227	0.9072	1.02296
Injury, poisoning and certain other consequences of external causes	ST19_FRACT_RIBS_STERNUM_THORACIC_SPINE	Fracture of rib(s), sternum and thoracic spine	-0.0042	0.9482	0.995809
Injury, poisoning and certain other consequences of external causes	ST19_OPEN_WOUND_ABDOMEN_LOWER_BACK_PELVIS	Open wound of abdomen, lower back and pelvis	-0.0124	0.9526	0.987677
Injury, poisoning and certain other consequences of external causes	ST19_FRACT_FOREA	Fracture of forearm	0.0025	0.9539	1.0025
Injury, poisoning and certain other consequences of external causes	ST19_COMPLICATIO_GENITO_PROSTHET_DEVICES_IMPLANTS_GRAFTS	Complications of genitourinary prosthetic devices, implants and grafts	-0.0135	0.9553	0.986591
Injury, poisoning and certain other consequences of external causes	ST19_BURNS_CORROSIO_EXTER_BODY_SURFA_SPECIFE_SITE	Burns and corrosions of external body surface, specified by site	0.0058	0.9567	1.00582
Injury, poisoning and certain other consequences of external causes	ST19_INJURY_MUSCLE_TENDON_WRIST_HAND_LEVEL	Injury of muscle and tendon at wrist and hand level	-0.0024	0.9776	0.997603
Injury, poisoning and certain other consequences of external causes	ST19_INJURI_ANKLE_FOOT	Injuries to the ankle and foot	0.0007	0.9851	1.0007
Injury, poisoning and certain other consequences of external causes	ST19_CONCUSSION	Concussion	-0.0002	0.9958	0.9998
Interstitial lung disease endpoints	VIRALPNEUMOKNOWN	Viral pneumonia (known virus, not influenza)	-0.5147	0.002692	0.59768
Interstitial lung disease endpoints	ILD_SYST_AUTO	ILD related to systemic autoimmune disease	-0.5444	0.007813	0.58019
Interstitial lung disease endpoints	ILD_DIFF_DG	ILD differential diagnosis	0.0269	0.13	1.02727
Interstitial lung disease endpoints	CPAP	Continuous positive airway pressure	0.1166	0.1393	1.12367
Interstitial lung disease endpoints	ILD_INSUFFICIENCY	ILD-related respiratory insufficiency	0.0805	0.2024	1.08383
Interstitial lung disease endpoints	PULM_INFECTIONS	COPD/asthma/ILD related infections	0.0194	0.3214	1.01959
Interstitial lung disease endpoints	LUNG_TRANSPLANTATION	Lung transplantation	-0.1109	0.327	0.895028
Interstitial lung disease endpoints	TUBERCULOSIS	Tuberculosis	-0.1114	0.3792	0.894581
Interstitial lung disease endpoints	ILD_HOSPITAL_PULM_INFECT	ILD, hospital admission 2, with pulmonary infections	-0.1062	0.3902	0.899245
Interstitial lung disease endpoints	ILD_HOSPITAL_PNEUMONIA_SEPSIS	ILD, hospital admissions 3, with pneumonia sepsis	-0.1127	0.4028	0.893419
Interstitial lung disease endpoints	RESPIRATORYINSUFF	Respiratory insufficiency	0.1192	0.4191	1.1266
Interstitial lung disease endpoints	PULM_PNEUMONIA_SEPSIS	COPD/asthma/ILD related pneumonia or pneumonia derived septichaemia	0.0207	0.4427	1.02092
Interstitial lung disease endpoints	ACUTE_RESPIRATORY_INFECTIONS	Asthma/COPD-related acute respiratory infections	0.0168	0.4552	1.01694
Interstitial lung disease endpoints	NIV	Non-invasive ventilation	0.1337	0.474	1.14305
Interstitial lung disease endpoints	PNEUMONIA	Pneumonias (Asthma/COPD co-morbidities)	0.013	0.6249	1.01308
Interstitial lung disease endpoints	ASTHMA_MODE	Asthma (mode)	0.0129	0.6946	1.01298
Interstitial lung disease endpoints	ILD_HOSPITAL	ILD, hospital admissions	-0.0367	0.7004	0.963965
Interstitial lung disease endpoints	RESP_ILL_DIS_CLASS_ELSEWHERE	Respiratory disorders in diseases classified elsewhere	-0.1182	0.7287	0.888518
Interstitial lung disease endpoints	SEPTICHE_PNEUMONIA	Pneumonia derived septichemia	0.0466	0.8171	1.0477
Interstitial lung disease endpoints	VIRALPNEUMONAS	Viral pneumonia (unknown virus, not influenza)	0.0405	0.8213	1.04133
Interstitial lung disease endpoints	ILD_ENDPOINTS	Interstitial lung disease endpoints	0.0056	0.8557	1.00562
Interstitial lung disease endpoints	ILD_HOSPITAL_MAIN	ILD, hospital admissions 1, main diag only	0.015	0.8823	1.01511
Interstitial lung disease endpoints	MYCOBLUNGATYPICA	Atypical mycobacterium lung infection	-0.0511	0.885	0.950184
Interstitial lung disease endpoints	IPF	Idiopathic pulmonary fibrosis (attempt to specificity)	-0.0179	0.8901	0.982259
Interstitial lung disease endpoints	ILD	Interstitial lung disease	-0.012	0.899	0.988072
Mental and behavioural disorders	F5_ALZHDEMENT	Dementia in Alzheimer disease	-0.2678	0.003919	0.765061
Mental and behavioural disorders	F5_ORGANIC	Organic, including symptomatic, mental disorders	-0.1125	0.01418	0.893597
Mental and behavioural disorders	F5_DEMENTIA	Dementia	-0.1193	0.02777	0.887541
Mental and behavioural disorders	F5_BEHEMOTH	Other behavioural and emotional disorders with onset usually occuring in childhood and adolescence	0.3057	0.03128	1.35757
Mental and behavioural disorders	F5_DELIRIUM	Delirium, not induced by alcohol and other psychoactive substances	-0.2187	0.05998	0.803563
Mental and behavioural disorders	F5_MIXPER	Mixed and other personality disorders	-0.1834	0.06616	0.832435
Mental and behavioural disorders	F5_SEXDYS	Sexual dysfunction	0.5858	0.06733	1.79643
Mental and behavioural disorders	F5_BIPO	Bipolar affective disorders	0.1212	0.0801	1.12885
Mental and behavioural disorders	F5_SUBSTANCE	Mental and behavioural disorders due to psychoctive substance use	-0.0694	0.08039	0.932953
Mental and behavioural disorders	F5_BEHEMOCHILD	Behauvioural and emotional disorders with onset usually occuring in childhood and adolescence	0.1346	0.09196	1.14408
Mental and behavioural disorders	F5_MENTALUNSPE	Mental disorders, not otherwise specified	-0.1902	0.1043	0.826794
Mental and behavioural disorders	F5_SUBSNOALCO	Substance use, excluding alcohol	-0.1113	0.1156	0.89467
Mental and behavioural disorders	F5_EMOPER	Emotionally unstable personality disorder	-0.1286	0.1222	0.879326
Mental and behavioural disorders	F5_MILDRET	Mild mental retardation	-0.2661	0.1356	0.766362
Mental and behavioural disorders	F5_VASCDEM	Vascular dementia	-0.2066	0.1363	0.813345
Mental and behavioural disorders	F5_Dementia_U	Undefined dementia	-0.1504	0.1441	0.860364
Mental and behavioural disorders	F5_ALCOHOL	Mental and behavioural disorders due to alcohol, excluding acute intoxication	-0.0618	0.1472	0.940071
Mental and behavioural disorders	F5_MANIA	Manic episode	-0.236	0.148	0.789781
Mental and behavioural disorders	F5_PARAPER	Paranoid personality disorder	-0.2898	0.1534	0.748413
Mental and behavioural disorders	F5_TOBAC	Mental and behavioural disorders due to tobacco	-0.1847	0.171	0.831354
Mental and behavioural disorders	F5_DEMNAS	Unspecified dementia	-0.1421	0.1715	0.867534
Mental and behavioural disorders	F5_MENTORG	Other mental disorders due to brain damage and dysfunction and to physical disease	-0.145	0.1828	0.865022
Mental and behavioural disorders	F5_UNSMENDIS	Unspecified mental disorder	-0.0762	0.1871	0.926631
Mental and behavioural disorders	F5_SEDAHYP	Mental and behavioural disorders due to sedatives or hypnotics	-0.1469	0.2101	0.86338
Mental and behavioural disorders	F5_OPIOIDS	Mental and behavioural disorders due to opioids	-0.2075	0.2207	0.812613
Mental and behavioural disorders	F5_SCHZPHR	Schizophrenia	-0.1021	0.2433	0.902939
Mental and behavioural disorders	F5_ALCOHOL_DEPENDENCE	Alcohol dependence	-0.0653	0.2478	0.936786
Mental and behavioural disorders	F5_PERSBEHORG	Personality and behavioural disorders due to brain disease, damage and dysfunction	0.289	0.2555	1.33509
Mental and behavioural disorders	F5_SCHIZO	Schizophrenia, schizotypal and delusional disorders	-0.0684	0.2609	0.933887
Mental and behavioural disorders	F5_PHOBANX	Phobic anxiety disorders	0.1	0.2658	1.10517
Mental and behavioural disorders	F5_Dementia_U_EXMORE	Undefined dementia (more controls excluded)	-0.119	0.2801	0.887808
Mental and behavioural disorders	F5_PSYCHOTH	Other and unspecified nonorganic psychotic disorders	-0.0846	0.2808	0.91888
Mental and behavioural disorders	F5_ANAPER	Anankastic personality disorder	-0.1961	0.288	0.82193
Mental and behavioural disorders	F5_CONDUCTEMO	Mixed disorders of conduct and emotions	0.2112	0.2927	1.23516
Mental and behavioural disorders	F5_KELAMENT	Kela-cod for severe mental illness	-0.0628	0.3143	0.939131
Mental and behavioural disorders	F5_PERSOBEH	Disorders of adult personality and behaviour	-0.0543	0.3167	0.947148
Mental and behavioural disorders	F5_MOOD	Mood [affective] disorders	0.0287	0.3277	1.02912
Mental and behavioural disorders	F5_PSYTRANS	Acute and transient psychotic disorders	-0.0889	0.3283	0.914937
Mental and behavioural disorders	F5_PTSD	Post-traumatic stress disorder	0.1174	0.3569	1.12457
Mental and behavioural disorders	F5_ALCOHOLAC	Acute alcohol intoxication	-0.0546	0.3728	0.946864
Mental and behavioural disorders	F5_OCD	Obsessive-compulsive disorder	0.1029	0.4233	1.10838
Mental and behavioural disorders	F5_MENTRET	Mental retardation	-0.1077	0.4608	0.897897
Mental and behavioural disorders	F5_AUTISM	Autism	0.1734	0.4643	1.18934
Mental and behavioural disorders	F5_MIXEDDEV	Mixed specific developmental disorders	0.1916	0.4701	1.21119
Mental and behavioural disorders	F5_CANNABIS	Mental and behavioural disorders due to cannabinoids	-0.117	0.4848	0.889585
Mental and behavioural disorders	F5_HYPERKIN	Hyperkinetic disorders (excl. ADHD)	0.1688	0.5236	1.18388
Mental and behavioural disorders	F5_SLEEP	Sleep disorders	-0.055	0.5304	0.946485
Mental and behavioural disorders	F5_DEMINOTH	Dementia in other diseases classified elsewhere	0.0965	0.5509	1.10131
Mental and behavioural disorders	F5_OTHERSUB	Mental and behavioural disorders due to multiple drug use and use of multiple drugs and use of other psycoactive substances	-0.0634	0.5556	0.938568
Mental and behavioural disorders	F5_SCHIZPER	Schizoid personality disorder	-0.1078	0.5587	0.897807
Mental and behavioural disorders	F5_EMOCHILD	Emotional disorders and disorders of social functioning with onset specific to childhood	0.0778	0.5827	1.08091
Mental and behavioural disorders	F5_PERSONALITY	Specific personality disorders	-0.032	0.5887	0.968507
Mental and behavioural disorders	F5_DEPRESSIO	Depression	0.0166	0.5888	1.01674
Mental and behavioural disorders	F5_PERVASIVE	Pervasive developmental disorders excl. Autism + Asperger	0.1769	0.5959	1.19351
Mental and behavioural disorders	F5_DEPPER	Dependent personality disorder	0.1036	0.5984	1.10916
Mental and behavioural disorders	F5_PANIC	Panic disorder	-0.0447	0.6088	0.956284
Mental and behavioural disorders	F5_DISPER	Dissocial personality disorder	-0.1047	0.6126	0.900595
Mental and behavioural disorders	F5_MENTPUER	Mental and behauvioural disorders associated with the puerperium	0.1325	0.6373	1.14168
Mental and behavioural disorders	F5_HABIT	Habit and impulse disorders	-0.1156	0.6377	0.890831
Mental and behavioural disorders	F5_OTHPER	Other specified and unspecified personality disorders	-0.0401	0.6618	0.960693
Mental and behavioural disorders	F5_SPEECH	Specific development disorders of speech and language	0.0585	0.6899	1.06024
Mental and behavioural disorders	F5_BULIMIA	Bulimia nervosa (incl. atypical)	-0.0711	0.6924	0.931369
Mental and behavioural disorders	F5_PSYCH	Psychiatric diseases	-0.0089	0.6928	0.991139
Mental and behavioural disorders	F5_TIC	Tic disorders	0.1259	0.7004	1.13417
Mental and behavioural disorders	ERECTILE_DYSFUNCTION	Erectile dysfunction	-0.0458	0.71	0.955233
Mental and behavioural disorders	F5_DISSOCIATIVE	Dissociative [conversion] disorders	0.0582	0.7145	1.05993
Mental and behavioural disorders	F5_NEUROTICOTH	Other neurotic disorders	-0.0417	0.7378	0.959157
Mental and behavioural disorders	F5_MOTOR	Specific developmental disorder of motor function	-0.094	0.7386	0.910283
Mental and behavioural disorders	F5_PSYCHDEV	Disorders of psychological developtment	0.0292	0.7645	1.02963
Mental and behavioural disorders	F5_STIMUL	Mental and behavioural disorders due to use of other stimulants, including caffeine	-0.0525	0.7689	0.948854
Mental and behavioural disorders	F5_NEUROTIC	Neurotic, stress-related and somatoform disorders	-0.0089	0.7724	0.991139
Mental and behavioural disorders	F5_ANXIETY	Other anxiety disorders	-0.013	0.7842	0.987084
Mental and behavioural disorders	F5_STRESSOTH	Other reactioin to severe stress, and adjustment disorders	-0.0126	0.7987	0.987479
Mental and behavioural disorders	F5_ADHD	Disturbance of activity and attention	0.0376	0.8089	1.03832
Mental and behavioural disorders	F5_EATOTH	Other eating disorders	0.0344	0.8117	1.035
Mental and behavioural disorders	F5_SCHIZOTYP	Schizotypal disorder	-0.0361	0.8267	0.964544
Mental and behavioural disorders	F5_CONDUCT	Conduct disorder	0.0454	0.8268	1.04645
Mental and behavioural disorders	F5_KELARET	Kela-code for behavioural disturbances in mental retardation	-0.0571	0.857	0.9445
Mental and behavioural disorders	F5_ANXPER	Anxious personality disorder	-0.0427	0.8576	0.958199
Mental and behavioural disorders	F5_ALLANXIOUS	All anxiety disorders	-0.0072	0.8605	0.992826
Mental and behavioural disorders	F5_ANOREX	Anorexia (incl.atypical)	-0.0215	0.8629	0.978729
Mental and behavioural disorders	F5_MOODOTH	Other and unspecidied mood [affective] disorders	-0.0207	0.863	0.979513
Mental and behavioural disorders	F5_SCHIZOAFF	Schizoaffective disorder	0.0184	0.8673	1.01857
Mental and behavioural disorders	F5_PSYCHDEVOTH	Other and unspecified disorders of psychological development	-0.0504	0.8684	0.950849
Mental and behavioural disorders	F5_DELUSIO	Persistent delusional disorders	-0.0162	0.8839	0.983931
Mental and behavioural disorders	F5_BEHAVE	Behavioural syndromes associated with physiological disturbances and physical factors	0.0082	0.8931	1.00823
Mental and behavioural disorders	F5_GAD	Generalized anxiety disorder	0.0107	0.9085	1.01076
Mental and behavioural disorders	F5_SCHOLA	Specific development disorders of scholastic skills	-0.0173	0.9213	0.982849
Mental and behavioural disorders	F5_PERSMOOD	Persistent mood disorders	0.0053	0.9362	1.00531
Mental and behavioural disorders	F5_OTHRET	Other and unspecified mental retardation	0.0209	0.9379	1.02112
Mental and behavioural disorders	F5_EATING	Eating disorders	0.0017	0.9856	1.0017
Mental and behavioural disorders	F5_SOMATOFORM	Somatoform disorder	-0.0008	0.9923	0.9992
Mental and behavioural disorders	F5_PHYSBEHOTH	Unspefcified behauvioural syndromes associated with physiological disturbances and physical factors +Phsyiological and behauvioural factors associated with disorders of diseases classified elsewhere	0.0003	0.9991	1.0003
Neoplasms from cancer register	C3_BRAIN	Malignant neoplasm of brain	-0.3878	0.04431	0.678548
Neoplasms from cancer register	C3_BRAIN_EXALLC	Malignant neoplasm of brain (other cancers excluded from controls)	-0.3864	0.04661	0.679499
Neoplasms from cancer register	C3_COLON_ADENO_EXALLC	Colon adenocarcinoma (other cancers excluded from controls)	-0.1876	0.08665	0.828946
Neoplasms from cancer register	C3_SECONDARY_WITHOUT_SITESPEC_EXALLC	Malignant neoplasm, without specification of site (other cancers excluded from controls)	-0.3362	0.09165	0.71448
Neoplasms from cancer register	C3_COLON_ADENO	Colon adenocarcinoma	-0.1801	0.09673	0.835187
Neoplasms from cancer register	C3_SECONDARY_WITHOUT_SITESPEC	Malignant neoplasm, without specification of site	-0.3303	0.09806	0.718708
Neoplasms from cancer register	C3_SECONDARY_NAS_EXALLC	Secondary malignant neoplasm of other and unspecified sites (other cancers excluded from controls)	-0.526	0.1048	0.590964
Neoplasms from cancer register	C3_SECONDARY_NAS	Secondary malignant neoplasm of other and unspecified sites	-0.5241	0.1057	0.592088
Neoplasms from cancer register	C3_COLON_EXALLC	Malignant neoplasm of colon (other cancers excluded from controls)	-0.1399	0.1501	0.869445
Neoplasms from cancer register	C3_KIDNEY_NOTRENALPELVIS	Malignant neoplasm of kidney, except renal pelvis	0.1865	0.1553	1.20502
Neoplasms from cancer register	C3_CERVIX_UTERI	Malignant neoplasm of cervix uteri	-0.142	0.1583	0.867621
Neoplasms from cancer register	C3_COLON	Malignant neoplasm of colon	-0.134	0.1628	0.87459
Neoplasms from cancer register	C3_KIDNEY_NOTRENALPELVIS_EXALLC	Malignant neoplasm of kidney, except renal pelvis (other cancers excluded from controls)	0.1833	0.1637	1.20117
Neoplasms from cancer register	C3_CERVIX_UTERI_EXALLC	Malignant neoplasm of cervix uteri (other cancers excluded from controls)	-0.136	0.1785	0.872843
Neoplasms from cancer register	C3_UNCERTAIN_SECONDARY_EXALLC	Secondary uncertain malignant neoplasm (other cancers excluded from controls)	-0.1206	0.2283	0.886388
Neoplasms from cancer register	C3_RECTUM	Malignant neoplasm of rectum	0.1485	0.2298	1.16009
Neoplasms from cancer register	C3_UNCERTAIN_SECONDARY	Secondary uncertain malignant neoplasm	-0.1193	0.2315	0.887541
Neoplasms from cancer register	C3_STOMACH	Malignant neoplasm of stomach	0.1806	0.267	1.19794
Neoplasms from cancer register	C3_RECTUM_EXALLC	Malignant neoplasm of rectum (other cancers excluded from controls)	0.1315	0.2883	1.14054
Neoplasms from cancer register	C3_BREAST_EXALLC	Malignant neoplasm of breast (other cancers excluded from controls)	0.0529	0.2986	1.05432
Neoplasms from cancer register	C3_STOMACH_EXALLC	Malignant neoplasm of stomach (other cancers excluded from controls)	0.166	0.3065	1.18057
Neoplasms from cancer register	C3_MALE_GENITAL	malignant neoplasm of male genital organs	0.0595	0.3116	1.06131
Neoplasms from cancer register	C3_PANCREAS	Malignant neoplasm of pancreas	0.1581	0.3173	1.17128
Neoplasms from cancer register	C3_THYROID_GLAND	Malignant neoplasm of thyroid gland	-0.1192	0.3462	0.88763
Neoplasms from cancer register	C3_BREAST	Malignant neoplasm of breast	0.0472	0.3464	1.04833
Neoplasms from cancer register	C3_PANCREAS_EXALLC	Malignant neoplasm of pancreas (other cancers excluded from controls)	0.1452	0.3582	1.15627
Neoplasms from cancer register	C3_RECTOSIGMOID_JUNCTION_EXALLC	Malignant neoplasm of rectosigmoid junction (other cancers excluded from controls)	-0.271	0.3601	0.762616
Neoplasms from cancer register	C3_LIP_ORAL_PHARYNX_EXALLC	Malignant neoplasm of lip, oral cavity and pharynx (other cancers excluded from controls)	-0.3153	0.3662	0.72957
Neoplasms from cancer register	C3_LIP_ORAL_PHARYNX	Malignant neoplasm of lip, oral cavity and pharynx	-0.31	0.3715	0.733447
Neoplasms from cancer register	C3_RECTOSIGMOID_JUNCTION	Malignant neoplasm of rectosigmoid junction	-0.2622	0.3765	0.769357
Neoplasms from cancer register	C3_THYROID_GLAND_EXALLC	Malignant neoplasm of thyroid gland (other cancers excluded from controls)	-0.1115	0.3814	0.894491
Neoplasms from cancer register	C3_COLORECTAL_EXALLC	Colorectal cancer (other cancers excluded from controls)	-0.0652	0.3918	0.93688
Neoplasms from cancer register	C3_PROSTATE	Malignant neoplasm of prostate	0.0516	0.3921	1.05295
Neoplasms from cancer register	C3_VULVA_EXALLC	Malignant neoplasm of vulva (other cancers excluded from controls)	-0.2831	0.4234	0.753444
Neoplasms from cancer register	C3_VULVA	Malignant neoplasm of vulva	-0.2836	0.424	0.753068
Neoplasms from cancer register	C3_LIVER_INTRAHEPATIC3_BILE_DUCTS_EXALLC	Malignant neoplasm of liver and intrahepatic bile ducts (other cancers excluded from controls)	0.1814	0.4274	1.19889
Neoplasms from cancer register	C3_CONNECTIVE_SOFT_NAS_EXALLC	Malignant neoplasm of other connective and soft tissue (other cancers excluded from controls)	-0.1937	0.4337	0.823905
Neoplasms from cancer register	C3_COLORECTAL	Colorectal cancer	-0.0578	0.4441	0.943839
Neoplasms from cancer register	C3_CONNECTIVE_SOFT_NAS	Malignant neoplasm of other connective and soft tissue	-0.1892	0.4452	0.827621
Neoplasms from cancer register	C3_OVARY_EXALLC	Malignant neoplasm of ovary (other cancers excluded from controls)	0.1001	0.4919	1.10528
Neoplasms from cancer register	C3_LARYNX	Malignant neoplasm of larynx	0.2033	0.4979	1.22544
Neoplasms from cancer register	C3_MESOTHELIOMA	Mesothelioma	0.2393	0.5079	1.27036
Neoplasms from cancer register	C3_FEMALE_GENITAL	malignant neoplasm of female genital organs	-0.0436	0.5106	0.957337
Neoplasms from cancer register	C3_OVARY	Malignant neoplasm of ovary	0.0932	0.5202	1.09768
Neoplasms from cancer register	C3_MESOTHELIOMA_EXALLC	Mesothelioma (other cancers excluded from controls)	0.2307	0.5211	1.25948
Neoplasms from cancer register	C3_LARYNX_EXALLC	Malignant neoplasm of larynx (other cancers excluded from controls)	0.1889	0.5274	1.20792
Neoplasms from cancer register	C3_URINARY_TRACT	Malignant neoplasm of urinary organs	0.0545	0.544	1.05601
Neoplasms from cancer register	C3_MENINGES_EXALLC	Malignant neoplasm of meninges (other cancers excluded from controls)	0.0951	0.5489	1.09977
Neoplasms from cancer register	C3_NSCLC_ADENO_EXALLC	Non-small cell lung cancer, adenocarcinoma (other cancers excluded from controls)	-0.0994	0.5569	0.90538
Neoplasms from cancer register	C3_MENINGES	Malignant neoplasm of meninges	0.0923	0.5581	1.09669
Neoplasms from cancer register	C3_NSCLC_ADENO	Non-small cell lung cancer, adenocarcinoma	-0.0979	0.5615	0.90674
Neoplasms from cancer register	C3_OESOPHAGUS_EXALLC	Malignant neoplasm of oesophagus (other cancers excluded from controls)	-0.1481	0.5663	0.862345
Neoplasms from cancer register	C3_SCLC	Small cell lung cancer	0.153	0.5894	1.16532
Neoplasms from cancer register	C3_OESOPHAGUS	Malignant neoplasm of oesophagus	-0.1396	0.5896	0.869706
Neoplasms from cancer register	C3_URINARY_TRACT_EXALLC	Malignant neoplasm of urinary organs (other cancers excluded from controls)	0.0487	0.5897	1.04991
Neoplasms from cancer register	C3_FEMALE_GENITAL_EXALLC	malignant neoplasm of female genital organs (other cancers excluded from controls)	-0.0356	0.5948	0.965026
Neoplasms from cancer register	C3_SCLC_EXALLC	Small cell lung cancer (other cancers excluded from controls)	0.145	0.6086	1.15604
Neoplasms from cancer register	C3_TESTIS	Malignant neoplasm of testis	0.1485	0.6121	1.16009
Neoplasms from cancer register	C3_MALE_GENITAL_EXALLC	malignant neoplasm of male genital organs (other cancers excluded from controls)	0.03	0.6141	1.03045
Neoplasms from cancer register	C3_TESTIS_EXALLC	Malignant neoplasm of testis (other cancers excluded from controls)	0.1445	0.6213	1.15546
Neoplasms from cancer register	C3_SKIN_EXALLC	Malignant neoplasm of skin (other cancers excluded from controls)	-0.0213	0.6278	0.978925
Neoplasms from cancer register	C3_OTHER_SKIN_EXALLC	Other malignant neoplasms of skin (=non-melanoma skin cancer) (other cancers excluded from controls)	-0.021	0.633	0.979219
Neoplasms from cancer register	C3_SKIN	Malignant neoplasm of skin	-0.0205	0.6338	0.979709
Neoplasms from cancer register	C3_OTHER_SKIN	Other malignant neoplasms of skin (=non-melanoma skin cancer)	-0.0202	0.6392	0.980003
Neoplasms from cancer register	C3_BRONCHUS_LUNG_EXALLC	Malignant neoplasm of bronchus and lung (other cancers excluded from controls)	-0.0446	0.6513	0.95638
Neoplasms from cancer register	C3_EYE_BRAIN_NEURO	Malignant neoplasm of eye, brain and central nervous system	-0.0422	0.6914	0.958678
Neoplasms from cancer register	C3_ENDOCRINE	Malignant neoplasm of endocrine gland	-0.0485	0.6919	0.952657
Neoplasms from cancer register	C3_EYE_BRAIN_NEURO_EXALLC	Malignant neoplasm of eye, brain and central nervous system (other cancers excluded from controls)	-0.0421	0.6924	0.958774
Neoplasms from cancer register	C3_PROSTATE_EXALLC	Malignant neoplasm of prostate (other cancers excluded from controls)	0.0234	0.702	1.02368
Neoplasms from cancer register	C3_BRONCHUS_LUNG	Malignant neoplasm of bronchus and lung	-0.0372	0.7048	0.963483
Neoplasms from cancer register	C3_SPINAL_CORD_CRANIAL_AND_OTHER_CNS_EXALLC	Malignant neoplasm of spinal cord, cranial nerves and other parts of central nervous system (other cancers excluded from controls)	0.1045	0.7099	1.11016
Neoplasms from cancer register	C3_SPINAL_CORD_CRANIAL_AND_OTHER_CNS	Malignant neoplasm of spinal cord, cranial nerves and other parts of central nervous system	0.104	0.7107	1.1096
Neoplasms from cancer register	C3_ENDOCRINE_EXALLC	Malignant neoplasm of endocrine gland (other cancers excluded from controls)	-0.0413	0.7379	0.959541
Neoplasms from cancer register	C3_LIVER_INTRAHEPATIC_BILE_DUCTS	Malignant neoplasm of liver and intrahepatic bile ducts	0.0704	0.7462	1.07294
Neoplasms from cancer register	C3_CANCER	Malignant neoplasm	0.0071	0.7675	1.00713
Neoplasms from cancer register	C3_LIVER_INTRAHEPATIC_BILE_DUCTS_EXALLC	Malignant neoplasm of liver and intrahepatic bile ducts (other cancers excluded from controls)	0.0613	0.7786	1.06322
Neoplasms from cancer register	C3_EYE_ADNEXA	Malignant neoplasm of eye and adnexa	0.0891	0.7798	1.09319
Neoplasms from cancer register	C3_EYE_ADNEXA_EXALLC	Malignant neoplasm of eye and adnexa (other cancers excluded from controls)	0.0812	0.7985	1.08459
Neoplasms from cancer register	C3_DIGESTIVE_ORGANS	Malignant neoplasm of digestive organs	0.013	0.8181	1.01308
Neoplasms from cancer register	C3_CLL_EXALLC	Chronic lymphocytic leukaemia (other cancers excluded from controls)	-0.058	0.8238	0.94365
Neoplasms from cancer register	C3_SMALL_INTESTINE_EXALLC	Malignant neoplasm of small intestine (other cancers excluded from controls)	-0.0547	0.8266	0.946769
Neoplasms from cancer register	C3_CLL	Chronic lymphocytic leukaemia	-0.0504	0.845	0.950849
Neoplasms from cancer register	C3_SMALL_INTESTINE	Malignant neoplasm of small intestine	-0.0471	0.8519	0.953992
Neoplasms from cancer register	C3_NSCLC_SQUAM_EXALLC	Non-small cell lung cancer, squamous (other cancers excluded from controls)	-0.0376	0.8563	0.963098
Neoplasms from cancer register	C3_BLADDER_EXALLC	Malignant neoplasm of bladder (other cancers excluded from controls)	-0.0217	0.8623	0.978534
Neoplasms from cancer register	C3_MESTOTHEL_SOFTTISSUE_EXALLC	Melignant neoplasm of mesothelium and soft tissue (other cancers excluded from controls)	-0.0302	0.8703	0.970251
Neoplasms from cancer register	C3_NSCLC_SQUAM	Non-small cell lung cancer, squamous	-0.0296	0.8865	0.970834
Neoplasms from cancer register	C3_MESTOTHEL_SOFTTISSUE	Melignant neoplasm of mesothelium and soft tissue	-0.0255	0.8904	0.974822
Neoplasms from cancer register	C3_CORPUS_UTERI	Malignant neoplasm of corpus uteri	-0.0131	0.914	0.986985
Neoplasms from cancer register	C3_DIGESTIVE_ORGANS_EXALLC	Malignant neoplasm of digestive organs (other cancers excluded from controls)	0.0034	0.9527	1.00341
Neoplasms from cancer register	C3_DLBCL	Diffuse large B-cell lymphoma	0.0144	0.9577	1.0145
Neoplasms from cancer register	C3_DLBCL_EXALLC	Diffuse large B-cell lymphoma (other cancers excluded from controls)	0.0123	0.9639	1.01238
Neoplasms from cancer register	C3_CORPUS_UTERI_EXALLC	Malignant neoplasm of corpus uteri (other cancers excluded from controls)	-0.0055	0.9642	0.994515
Neoplasms from cancer register	C3_LUNG_NONSMALL	Non-small cell lung cancer	0.0048	0.9665	1.00481
Neoplasms from cancer register	C3_BLADDER	Malignant neoplasm of bladder	-0.0051	0.9675	0.994913
Neoplasms from cancer register	C3_RESPIRATORY_INTRATHORACIC	Malignant neoplasm of respiratory system and intrathoracic organs	0.0034	0.9694	1.00341
Neoplasms from cancer register	C3_LYMPHNODES_SECONDARY_NAS	Secondary and unspecified malignant neoplasm of lymph nodes	-0.0017	0.9892	0.998301
Neoplasms from cancer register	C3_LYMPHNODES_SECONDARY_NAS_EXALLC	Secondary and unspecified malignant neoplasm of lymph nodes (other cancers excluded from controls)	-0.0017	0.9896	0.998301
Neoplasms from cancer register	C3_RESPIRATORY_INTRATHORACIC_EXALLC	Malignant neoplasm of respiratory system and intrathoracic organs (other cancers excluded from controls)	-0.001	0.9912	0.999
Neoplasms from cancer register	C3_LUNG_NONSMALL_EXALLC	Non-small cell lung cancer (other cancers excluded from controls)	-0.0009	0.994	0.9991
Neoplasms from hospital discharges	CD2_BENIGN_SKIN_TRUNK	Benign neoplasm: Skin of trunk	0.4617	0.005334	1.58677
Neoplasms from hospital discharges	CD2_BENIGN_SKIN_TRUNK_EXALLC	Benign neoplasm: Skin of trunk (other cancers excluded from controls)	0.4612	0.005501	1.58598
Neoplasms from hospital discharges	CD2_BENIGN_RECTUM_EXALLC	Benign neoplasm: Rectum (other cancers excluded from controls)	-0.2537	0.00593	0.775925
Neoplasms from hospital discharges	CD2_BENIGN_RECTUM	Benign neoplasm: Rectum	-0.2497	0.0063	0.779034
Neoplasms from hospital discharges	CD2_BENIGN_DUODENUM_EXALLC	Benign neoplasm: Duodenum (other cancers excluded from controls)	-0.5769	0.01816	0.561637
Neoplasms from hospital discharges	CD2_INSITU_SKIN_UPPERLIMB	Carcinoma in situ of skin of upper limb, including shoulder	0.7738	0.01838	2.16799
Neoplasms from hospital discharges	CD2_BENIGN_DUODENUM	Benign neoplasm: Duodenum	-0.5736	0.01871	0.563493
Neoplasms from hospital discharges	CD2_INSITU_SKIN_UPPERLIMB_EXALLC	Carcinoma in situ of skin of upper limb, including shoulder (other cancers excluded from controls)	0.7544	0.02082	2.12634
Neoplasms from hospital discharges	CD2_BENIGN_RECTUM_ANAL_EXALLC	Benign neoplasm: Rectum, anus and anal canal (other cancers excluded from controls)	-0.1931	0.02453	0.8244
Neoplasms from hospital discharges	CD2_BENIGN_RECTUM_ANAL	Benign neoplasm: Rectum, anus and anal canal	-0.1897	0.02646	0.827207
Neoplasms from hospital discharges	CD2_BENIGN_COLON_NOS_EXALLC	Benign neoplasm: Colon, unspecified (other cancers excluded from controls)	-0.1642	0.02699	0.848572
Neoplasms from hospital discharges	CD2_BENIGN_KIDNEY	Benign neoplasm: Kidney	0.4656	0.02845	1.59297
Neoplasms from hospital discharges	CD2_BENIGN_KIDNEY_EXALLC	Benign neoplasm: Kidney (other cancers excluded from controls)	0.4639	0.02904	1.59026
Neoplasms from hospital discharges	CD2_BENIGN_COLON_NOS	Benign neoplasm: Colon, unspecified	-0.1572	0.03275	0.854533
Neoplasms from hospital discharges	CD2_BENIGN_SMALL_INTESTINE_EXALLC	Benign neoplasm: Small intestine (other cancers excluded from controls)	-0.3564	0.04623	0.700192
Neoplasms from hospital discharges	CD2_BENIGN_SMALL_INTESTINE	Benign neoplasm: Small intestine	-0.3517	0.04976	0.703491
Neoplasms from hospital discharges	CD2_BENIGN_LARYNX	Benign neoplasm: Larynx	0.3865	0.06836	1.47182
Neoplasms from hospital discharges	CD2_BENIGN_URINARY	Benign neoplasm of urinary organs	0.317	0.07063	1.373
Neoplasms from hospital discharges	CD2_BENIGN_LARYNX_EXALLC	Benign neoplasm: Larynx (other cancers excluded from controls)	0.3819	0.07162	1.46507
Neoplasms from hospital discharges	CD2_BENIGN_URINARY_EXALLC	Benign neoplasm of urinary organs (other cancers excluded from controls)	0.3138	0.07354	1.36862
Neoplasms from hospital discharges	CD2_BENIGN_PANCREAS_EXALLC	Benign neoplasm: Pancreas (other cancers excluded from controls)	-0.6018	0.07477	0.547825
Neoplasms from hospital discharges	CD2_BENIGN_PANCREAS	Benign neoplasm: Pancreas	-0.5984	0.0749	0.54969
Neoplasms from hospital discharges	CD2_BENIGN_SKIN_UPPERLIMB	Benign neoplasm: Skin of upper limb, including shoulder	0.439	0.07806	1.55116
Neoplasms from hospital discharges	CD2_BENIGN_SKIN_UPPERLIMB_EXALLC	Benign neoplasm: Skin of upper limb, including shoulder (other cancers excluded from controls)	0.4379	0.07945	1.54945
Neoplasms from hospital discharges	CD2_INSITU_CERVIX_UTERI	Carcinoma in situ of cervix uteri	-0.4081	0.09082	0.664912
Neoplasms from hospital discharges	CD2_BENIGN_ADRENAL_EXALLC	Benign neoplasm: Adrenal gland (other cancers excluded from controls)	-0.2663	0.09322	0.766209
Neoplasms from hospital discharges	CD2_BENIGN_ADRENAL	Benign neoplasm: Adrenal gland	-0.2644	0.09332	0.767666
Neoplasms from hospital discharges	CD2_INSITU_CERVIX_UTERI_EXALLC	Carcinoma in situ of cervix uteri (other cancers excluded from controls)	-0.4048	0.09423	0.66711
Neoplasms from hospital discharges	CD2_BENIGN_FEMALE_GEN_OTH	Benign neoplasm of other and unspecified female genital organs	-0.2589	0.09605	0.7719
Neoplasms from hospital discharges	CD2_BENIGN_FEMALE_GEN_OTH_EXALLC	Benign neoplasm of other and unspecified female genital organs (other cancers excluded from controls)	-0.2561	0.1011	0.774065
Neoplasms from hospital discharges	CD2_INSITU_BREAST	Carcinoma in situ of breast	-0.2105	0.1039	0.810179
Neoplasms from hospital discharges	CD2_INSITU_BREAST_EXALLC	Carcinoma in situ of breast (other cancers excluded from controls)	-0.2045	0.1168	0.815055
Neoplasms from hospital discharges	CD2_INSITU_SKIN_SCALPNECK	Carcinoma in situ of skin of scalp and neck	0.5501	0.1174	1.73343
Neoplasms from hospital discharges	CD2_BENIGN_LIPO_SKIN_TRUNK_EXALLC	Benign lipomatous neoplasm of skin and subcutaneous tissue of trunk (other cancers excluded from controls)	-0.1488	0.1231	0.861741
Neoplasms from hospital discharges	CD2_BENIGN_LIPO_SKIN_TRUNK	Benign lipomatous neoplasm of skin and subcutaneous tissue of trunk	-0.1479	0.1233	0.862517
Neoplasms from hospital discharges	CD2_BENIGN_MALE_GEN	Benign neoplasm of male genital organs	0.3745	0.1259	1.45426
Neoplasms from hospital discharges	CD2_INSITU_BREAST_INTRADUCTAL	Carcinoma in situ of breast, intraductal	-0.2076	0.1276	0.812532
Neoplasms from hospital discharges	CD2_INSITU_SKIN_SCALPNECK_EXALLC	Carcinoma in situ of skin of scalp and neck (other cancers excluded from controls)	0.521	0.1358	1.68371
Neoplasms from hospital discharges	CD2_INSITU_BREAST_INTRADUCTAL_EXALLC	Carcinoma in situ of breast, intraductal (other cancers excluded from controls)	-0.2017	0.1421	0.81734
Neoplasms from hospital discharges	CD2_BENIGN_MALE_GEN_EXALLC	Benign neoplasm of male genital organs (other cancers excluded from controls)	0.3562	0.1434	1.42789
Neoplasms from hospital discharges	CD2_BENIGN_VULVA	Benign neoplasm: Vagina	-0.4101	0.1448	0.663584
Neoplasms from hospital discharges	CD2_BENIGN_VULVA_EXALLC	Benign neoplasm: Vagina (other cancers excluded from controls)	-0.4072	0.1495	0.665511
Neoplasms from hospital discharges	CD2_INSITU_BREAST_NOS	Carcinoma in situ of breast, other/unspecified	-0.4662	0.1581	0.627382
Neoplasms from hospital discharges	CD2_INSITU_BREAST_NOS_EXALLC	Carcinoma in situ of breast, other/unspecified (other cancers excluded from controls)	-0.4625	0.1639	0.629707
Neoplasms from hospital discharges	CD2_BENIGN_BONE_SHORT_UPPER_EXALLC	Benign neoplasm: Short bones of upper limb (other cancers excluded from controls)	0.3931	0.1653	1.48157
Neoplasms from hospital discharges	CD2_BENIGN_BONE_SHORT_UPPER	Benign neoplasm: Short bones of upper limb	0.3913	0.1667	1.4789
Neoplasms from hospital discharges	CD2_BENIGN_MELANOCYTIC_LIP_EXALLC	Melanocytic naevi of lip (other cancers excluded from controls)	0.4886	0.1723	1.63003
Neoplasms from hospital discharges	CD2_BENIGN_MELANOCYTIC_LIP	Melanocytic naevi of lip	0.4874	0.1731	1.62808
Neoplasms from hospital discharges	CD2_BENIGN_SIGMOID_COLON	Benign neoplasm: Sigmoid colon	0.1248	0.177	1.13292
Neoplasms from hospital discharges	CD2_BENIGN_SIGMOID_COLON_EXALLC	Benign neoplasm: Sigmoid colon (other cancers excluded from controls)	0.122	0.19	1.12975
Neoplasms from hospital discharges	CD2_BENIGN_NOS	Benign neoplasm: Other/unspecified site	0.3501	0.1962	1.41921
Neoplasms from hospital discharges	CD2_BENIGN_SKIN	Other benign neoplasms of skin	0.066	0.1969	1.06823
Neoplasms from hospital discharges	CD2_BENIGN_NOS_EXALLC	Benign neoplasm: Other/unspecified site (other cancers excluded from controls)	0.3495	0.197	1.41836
Neoplasms from hospital discharges	CD2_BENIGN_SKIN_EXALLC	Other benign neoplasms of skin (other cancers excluded from controls)	0.0651	0.2092	1.06727
Neoplasms from hospital discharges	CD2_BENIGN_LIPOMATOUS	Benign lipomatous neoplasm	-0.0732	0.2132	0.929415
Neoplasms from hospital discharges	CD2_BENIGN_LIPOMATOUS_EXALLC	Benign lipomatous neoplasm (other cancers excluded from controls)	-0.0732	0.2154	0.929415
Neoplasms from hospital discharges	CD2_BENIGN_BONE_SHORT_LOWER	Benign neoplasm: Short bones of lower limb	0.429	0.2211	1.53572
Neoplasms from hospital discharges	CD2_BENIGN_BONE_SHORT_LOWER_EXALLC	Benign neoplasm: Short bones of lower limb (other cancers excluded from controls)	0.4283	0.2215	1.53465
Neoplasms from hospital discharges	CD2_BENIGN_OTHERDIGESTIVE	Benign neoplasm of other and ill-defined parts of digestive system	-0.1025	0.2354	0.902578
Neoplasms from hospital discharges	CD2_BENIGN_OTHERDIGESTIVE_EXALLC	Benign neoplasm of other and ill-defined parts of digestive system (other cancers excluded from controls)	-0.1037	0.2364	0.901496
Neoplasms from hospital discharges	CD2_BENIGN_RECTOSIGMOID_JUNC	Benign neoplasm: Rectosigmoid junction	0.2179	0.2525	1.24346
Neoplasms from hospital discharges	CD2_BENIGN_TRANSVERSE_COLON	Benign neoplasm: Transverse colon	0.1466	0.264	1.15789
Neoplasms from hospital discharges	CD2_BENIGN_TRANSVERSE_COLON_EXALLC	Benign neoplasm: Transverse colon (other cancers excluded from controls)	0.1453	0.2714	1.15639
Neoplasms from hospital discharges	CD2_BENIGN_RECTOSIGMOID_JUNC_EXALLC	Benign neoplasm: Rectosigmoid junction (other cancers excluded from controls)	0.2089	0.2725	1.23232
Neoplasms from hospital discharges	CD2_BENIGN_HEMANGIOMA_EXALLC	Haemangioma, any site (other cancers excluded from controls)	0.1336	0.2736	1.14294
Neoplasms from hospital discharges	CD2_BENIGN_LIPO_NOS_EXALLC	Benign lipomatous neoplasm of other sites/unspecified (other cancers excluded from controls)	-0.117	0.2754	0.889585
Neoplasms from hospital discharges	CD2_BENIGN_HEMANGIOMA	Haemangioma, any site	0.1292	0.2872	1.13792
Neoplasms from hospital discharges	CD2_BENIGN_LIPO_NOS	Benign lipomatous neoplasm of other sites/unspecified	-0.1135	0.2896	0.892704
Neoplasms from hospital discharges	CD2_BENIGN_COLORECANI	Benign neoplasm of colon, rectum, anus and anal canal	-0.0452	0.315	0.955806
Neoplasms from hospital discharges	CD2_BENIGN_COLORECANI_EXALLC	Benign neoplasm of colon, rectum, anus and anal canal (other cancers excluded from controls)	-0.0457	0.3169	0.955329
Neoplasms from hospital discharges	CD2_MULTIPLE_MYELOMA_PLASMA_CELL	Multiple myeloma and malignant plasma cell neoplasms	0.1728	0.322	1.18863
Neoplasms from hospital discharges	CD2_BENIGN_EYE	Benign neoplasm of eye and adnexa	-0.1157	0.3311	0.890742
Neoplasms from hospital discharges	CD2_BENIGN_EYE_EXALLC	Benign neoplasm of eye and adnexa (other cancers excluded from controls)	-0.116	0.3311	0.890475
Neoplasms from hospital discharges	CD2_MULTIPLE_MYELOMA_PLASMA_CELL_EXALLC	Multiple myeloma and malignant plasma cell neoplasms (other cancers excluded from controls)	0.1677	0.3367	1.18258
Neoplasms from hospital discharges	CD2_BENIGN_CONNSOFT_NOS_EXALLC	Benign neoplasm: Connective and other soft tissue, unspecified (other cancers excluded from controls)	-0.3055	0.3381	0.736755
Neoplasms from hospital discharges	CD2_BENIGN_CONNSOFT_NOS	Benign neoplasm: Connective and other soft tissue, unspecified	-0.3067	0.3385	0.735871
Neoplasms from hospital discharges	CD2_BENIGN_SALIVARY	Benign neoplasm of major salivary glands	0.1083	0.3386	1.11438
Neoplasms from hospital discharges	CD2_BENIGN_SALIVARY_EXALLC	Benign neoplasm of major salivary glands (other cancers excluded from controls)	0.1068	0.349	1.11271
Neoplasms from hospital discharges	CD2_BENIGN_LIPO_SKIN_LIMBS	Benign lipomatous neoplasm of skin and subcutaneous tissue of limbs	-0.115	0.3499	0.891366
Neoplasms from hospital discharges	CD2_BENIGN_LIPO_SKIN_LIMBS_EXALLC	Benign lipomatous neoplasm of skin and subcutaneous tissue of limbs (other cancers excluded from controls)	-0.1145	0.3531	0.891812
Neoplasms from hospital discharges	CD2_BENIGN_PAROTID	Benign neoplasm: Parotid gland	0.1144	0.3883	1.1212
Neoplasms from hospital discharges	CD2_BENIGN_PAROTID_EXALLC	Benign neoplasm: Parotid gland (other cancers excluded from controls)	0.1131	0.3951	1.11974
Neoplasms from hospital discharges	CD2_BENIGN_SKIN_EYELID	Benign neoplasm: Skin of eyelid, including canthus	0.0721	0.4053	1.07476
Neoplasms from hospital discharges	CD2_BENIGN_MOUTH_NOS	Benign neoplasm: Other and unspecified parts of mouth	-0.1481	0.4085	0.862345
Neoplasms from hospital discharges	CD2_BENIGN_MOUTH_NOS_EXALLC	Benign neoplasm: Other and unspecified parts of mouth (other cancers excluded from controls)	-0.1474	0.4114	0.862949
Neoplasms from hospital discharges	CD2_BENIGN_SKIN_EYELID_EXALLC	Benign neoplasm: Skin of eyelid, including canthus (other cancers excluded from controls)	0.0707	0.4156	1.07326
Neoplasms from hospital discharges	CD2_BENIGN_MELANOCYTIC_EXALLC	Melanocytic naevi (other cancers excluded from controls)	0.053	0.4193	1.05443
Neoplasms from hospital discharges	CD2_BENIGN_CONJUNCTIVA	Benign neoplasm: Conjunctiva	-0.1587	0.42	0.853252
Neoplasms from hospital discharges	CD2_BENIGN_CONJUNCTIVA_EXALLC	Benign neoplasm: Conjunctiva (other cancers excluded from controls)	-0.1587	0.4206	0.853252
Neoplasms from hospital discharges	CD2_BENIGN_CONNSOFT_LOWERLIMB_EXALLC	Benign neoplasm: Connective and other soft tissue of lower limb, including hip (other cancers excluded from controls)	-0.1745	0.4293	0.839877
Neoplasms from hospital discharges	CD2_BENIGN_CONNSOFT_LOWERLIMB	Benign neoplasm: Connective and other soft tissue of lower limb, including hip	-0.1732	0.4325	0.840969
Neoplasms from hospital discharges	CD2_INSITU_SKIN_FACE_EXALLC	Carcinoma in situ of skin of other and unspecified parts of face (other cancers excluded from controls)	-0.1217	0.438	0.885414
Neoplasms from hospital discharges	CD2_BENIGN_HEAMANGIOMA_LYMPHANGIOMA_EXALLC	Haemangioma and lymphangioma, any site (other cancers excluded from controls)	0.0907	0.4405	1.09494
Neoplasms from hospital discharges	CD2_BENIGN_OESOPHAGUS_EXALLC	Benign neoplasm: Oesophagus (other cancers excluded from controls)	-0.2555	0.4419	0.774529
Neoplasms from hospital discharges	CD2_BENIGN_MELANOCYTIC_TRUNK_EXALLC	Melanocytic naevi of trunk (other cancers excluded from controls)	0.0847	0.446	1.08839
Neoplasms from hospital discharges	CD2_BENIGN_OESOPHAGUS	Benign neoplasm: Oesophagus	-0.254	0.4461	0.775692
Neoplasms from hospital discharges	CD2_BENIGN_MELANOCYTIC	Melanocytic naevi	0.0494	0.4498	1.05064
Neoplasms from hospital discharges	CD2_BENIGN_VAGINA	Benign neoplasm: Vulva	-0.1764	0.4507	0.838283
Neoplasms from hospital discharges	CD2_BENIGN_BRONCHUS_LUNG_EXALLC	Benign neoplasm: Bronchus and lung (other cancers excluded from controls)	-0.2703	0.4517	0.763151
Neoplasms from hospital discharges	CD2_BENIGN_BRONCHUS_LUNG	Benign neoplasm: Bronchus and lung	-0.2699	0.4521	0.763456
Neoplasms from hospital discharges	CD2_BENIGN_CRANIAL_NERVE_EXALLC	Benign neoplasm: Cranial nerves (other cancers excluded from controls)	0.1634	0.4532	1.17751
Neoplasms from hospital discharges	CD2_BENIGN_CRANIAL_NERVE	Benign neoplasm: Cranial nerves	0.1621	0.4552	1.17598
Neoplasms from hospital discharges	CD2_BENIGN_HEAMANGIOMA_LYMPHANGIOMA	Haemangioma and lymphangioma, any site	0.0872	0.4564	1.09111
Neoplasms from hospital discharges	CD2_BENIGN_MELANOCYTIC_TRUNK	Melanocytic naevi of trunk	0.0821	0.4585	1.08556
Neoplasms from hospital discharges	CD2_BENIGN_BRAIN_SUPRATENT	Benign neoplasm: Brain, supratentorial	-0.2049	0.4592	0.814729
Neoplasms from hospital discharges	CD2_BENIGN_BRAIN_SUPRATENT_EXALLC	Benign neoplasm: Brain, supratentorial (other cancers excluded from controls)	-0.2013	0.4683	0.817667
Neoplasms from hospital discharges	CD2_BENIGN_VAGINA_EXALLC	Benign neoplasm: Vulva (other cancers excluded from controls)	-0.1705	0.4687	0.843243
Neoplasms from hospital discharges	CD2_BENIGN_BONE_LONG_LOWER_EXALLC	Benign neoplasm: Long bones of lower limb (other cancers excluded from controls)	-0.141	0.4708	0.868489
Neoplasms from hospital discharges	CD2_BENIGN_BONE_LONG_LOWER	Benign neoplasm: Long bones of lower limb	-0.1408	0.4714	0.868663
Neoplasms from hospital discharges	CD2_PRIMARY_LYMPHOID_HEMATOPOIETIC	Primary_lymphoid and hematopoietic malignant neoplasms	0.0518	0.4778	1.05317
Neoplasms from hospital discharges	CD2_INSITU_SKIN_FACE	Carcinoma in situ of skin of other and unspecified parts of face	-0.1094	0.4831	0.896372
Neoplasms from hospital discharges	CD2_NONFOLLICULAR_LYMPHOMA	Non-follicular lymphoma	0.0864	0.4836	1.09024
Neoplasms from hospital discharges	CD2_BENIGN_EAR_RESP	Benign neoplasm of middle ear and respiratory system	0.0898	0.4889	1.09396
Neoplasms from hospital discharges	CD2_HODGKIN_LYMPHOMA	Hodgkin lymphoma	0.1583	0.4905	1.17152
Neoplasms from hospital discharges	CD2_BENIGN_EAR_RESP_EXALLC	Benign neoplasm of middle ear and respiratory system (other cancers excluded from controls)	0.0896	0.4906	1.09374
Neoplasms from hospital discharges	CD2_HODGKIN_LYMPHOMA_EXALLC	Hodgkin lymphoma (other cancers excluded from controls)	0.1579	0.4921	1.17105
Neoplasms from hospital discharges	CD2_NONFOLLICULAR_LYMPHOMA_EXALLC	Non-follicular lymphoma (other cancers excluded from controls)	0.0807	0.5129	1.08405
Neoplasms from hospital discharges	CD2_PRIMARY_LYMPHOID_HEMATOPOIETIC_EXALLC	Primary_lymphoid and hematopoietic malignant neoplasms (other cancers excluded from controls)	0.0474	0.5174	1.04854
Neoplasms from hospital discharges	CD2_BENIGN_LIP	Benign neoplasm: Lip	0.1411	0.5371	1.15154
Neoplasms from hospital discharges	CD2_BENIGN_LIP_EXALLC	Benign neoplasm: Lip (other cancers excluded from controls)	0.1379	0.5446	1.14786
Neoplasms from hospital discharges	CD2_BENIGN_MELANOCYTIC_EYELID_EXALLC	Melanocytic naevi of eyelid, including canthus (other cancers excluded from controls)	0.2144	0.5465	1.23912
Neoplasms from hospital discharges	CD2_BENIGN_RECTUM_ANAL_CANAL_ICD9	Benign neoplasm: Rectum/anal canal icd-9	0.1977	0.5525	1.2186
Neoplasms from hospital discharges	CD2_BENIGN_MELANOCYTIC_EYELID	Melanocytic naevi of eyelid, including canthus	0.2106	0.5532	1.23442
Neoplasms from hospital discharges	CD2_INSITU_SKIN_TRUNK_EXALLC	Carcinoma in situ of skin of trunk (other cancers excluded from controls)	-0.1734	0.5626	0.840801
Neoplasms from hospital discharges	CD2_BENIGN_RECTUM_ANAL_CANAL_ICD9_EXALLC	Benign neoplasm: Rectum/anal canal icd-9 (other cancers excluded from controls)	0.1897	0.5675	1.20889
Neoplasms from hospital discharges	CD2_BENIGN_ASCENDING_COLON_EXALLC	Benign neoplasm: Ascending colon (other cancers excluded from controls)	-0.068	0.5723	0.93426
Neoplasms from hospital discharges	CD2_INSITU_EXALLC	In situ neoplasms (other cancers excluded from controls)	-0.0409	0.58	0.959925
Neoplasms from hospital discharges	CD2_INSITU	In situ neoplasms	-0.0406	0.5803	0.960213
Neoplasms from hospital discharges	CD2_BENIGN_CAECUM	Benign neoplasm: Caecum	0.077	0.5806	1.08004
Neoplasms from hospital discharges	CD2_BENIGN_TONGUE	Benign neoplasm: Tongue	-0.1163	0.581	0.890208
Neoplasms from hospital discharges	CD2_MYELOID_LEUKAEMIA	Myeloid leukaemia	0.1334	0.5837	1.14271
Neoplasms from hospital discharges	CD2_BENIGN_LIVER_EXALLC	Benign neoplasm: Liver (other cancers excluded from controls)	0.1456	0.584	1.15673
Neoplasms from hospital discharges	CD2_INSITU_SKIN_LOWERLIMB_EXALLC	Carcinoma in situ of skin of lower limb, including hip (other cancers excluded from controls)	-0.1799	0.5849	0.835354
Neoplasms from hospital discharges	CD2_BENIGN_TONGUE_EXALLC	Benign neoplasm: Tongue (other cancers excluded from controls)	-0.1152	0.5866	0.891188
Neoplasms from hospital discharges	CD2_BENIGN_ASCENDING_COLON	Benign neoplasm: Ascending colon	-0.0651	0.5875	0.936974
Neoplasms from hospital discharges	CD2_BENIGN_CAECUM_EXALLC	Benign neoplasm: Caecum (other cancers excluded from controls)	0.0754	0.5894	1.07832
Neoplasms from hospital discharges	CD2_BENIGN_SMALL_INTESTINE_OTH_EXALLC	Benign neoplasm: Other and unspecified parts of small intestine (other cancers excluded from controls)	-0.1364	0.5958	0.872494
Neoplasms from hospital discharges	CD2_BENIGN_LIVER	Benign neoplasm: Liver	0.1399	0.5973	1.15016
Neoplasms from hospital discharges	CD2_MYELOID_LEUKAEMIA_EXALLC	Myeloid leukaemia (other cancers excluded from controls)	0.1286	0.5987	1.13724
Neoplasms from hospital discharges	CD2_INSITU_SKIN_TRUNK	Carcinoma in situ of skin of trunk	-0.1565	0.6021	0.855132
Neoplasms from hospital discharges	CD2_INSITU_SKIN_LOWERLIMB	Carcinoma in situ of skin of lower limb, including hip	-0.1719	0.603	0.842063
Neoplasms from hospital discharges	CD2_INSITU_SKIN	Carcinoma in situ of skin	0.0593	0.6143	1.06109
Neoplasms from hospital discharges	CD2_BENIGN_ENDOCRINE_OTH_EXALLC	Benign neoplasm of other and unspecified endocrine glands (other cancers excluded from controls)	-0.053	0.6179	0.94838
Neoplasms from hospital discharges	CD2_BENIGN_COLON_EXALLC	Benign neoplasm: Colon (other cancers excluded from controls)	-0.0256	0.62	0.974725
Neoplasms from hospital discharges	CD2_BENIGN_ENDOCRINE_OTH	Benign neoplasm of other and unspecified endocrine glands	-0.0524	0.621	0.948949
Neoplasms from hospital discharges	CD2_BENIGN_CHOROID_EXALLC	Benign neoplasm: Choroid (other cancers excluded from controls)	-0.088	0.624	0.915761
Neoplasms from hospital discharges	CD2_BENIGN_SMALL_INTESTINE_OTH	Benign neoplasm: Other and unspecified parts of small intestine	-0.1266	0.6242	0.881086
Neoplasms from hospital discharges	CD2_BENIGN_SKIN_LOWERLIMB	Benign neoplasm: Skin of lower limb, including hip	0.1082	0.6292	1.11427
Neoplasms from hospital discharges	CD2_BENIGN_COLON	Benign neoplasm: Colon	-0.0241	0.6294	0.976188
Neoplasms from hospital discharges	CD2_BENIGN_LIVE_BILE_EXALLC	Benign neoplasm: Liver/bile ducts (other cancers excluded from controls)	0.119	0.6313	1.12637
Neoplasms from hospital discharges	CD2_BENIGN_SKIN_LOWERLIMB_EXALLC	Benign neoplasm: Skin of lower limb, including hip (other cancers excluded from controls)	0.1063	0.635	1.11216
Neoplasms from hospital discharges	CD2_BENIGN_CHOROID	Benign neoplasm: Choroid	-0.0844	0.6381	0.919064
Neoplasms from hospital discharges	CD2_BENIGN_LIVE_BILE	Benign neoplasm: Liver/bile ducts	0.1143	0.6441	1.12109
Neoplasms from hospital discharges	CD2_BENIGN_OVARY	Benign neoplasm of ovary	-0.0329	0.6505	0.967635
Neoplasms from hospital discharges	CD2_BENIGN_SKIN_SCALPNECK_EXALLC	Benign neoplasm: Skin of scalp and neck (other cancers excluded from controls)	-0.099	0.6583	0.905743
Neoplasms from hospital discharges	CD2_BENIGN_SKIN_SCALPNECK	Benign neoplasm: Skin of scalp and neck	-0.0983	0.6602	0.906377
Neoplasms from hospital discharges	CD2_BENIGN_BREAST	Benign neoplasm of breast	-0.0384	0.6657	0.962328
Neoplasms from hospital discharges	CD2_BENIGN_OTHER_NOS	Benign neoplasm of other and unspecified sites	0.0773	0.6802	1.08037
Neoplasms from hospital discharges	CD2_BENIGN_OTHER_NOS_EXALLC	Benign neoplasm of other and unspecified sites (other cancers excluded from controls)	0.0762	0.6847	1.07918
Neoplasms from hospital discharges	CD2_INSITU_SKIN_EXALLC	Carcinoma in situ of skin (other cancers excluded from controls)	0.0479	0.6859	1.04907
Neoplasms from hospital discharges	CD2_BENIGN_CONNSOFT_HEADFACETRUNK_EXALLC	Benign neoplasm: Connective and other soft tissue of head, face and neck (other cancers excluded from controls)	0.0962	0.6952	1.10098
Neoplasms from hospital discharges	CD2_BENIGN_CONNSOFT_HEADFACETRUNK	Benign neoplasm: Connective and other soft tissue of head, face and neck	0.0958	0.6962	1.10054
Neoplasms from hospital discharges	CD2_BENIGN_BREAST_EXALLC	Benign neoplasm of breast (other cancers excluded from controls)	-0.0329	0.7131	0.967635
Neoplasms from hospital discharges	CD2_BENIGN_ANUS_ANAL_CANAL	Benign neoplasm: Anus and anal canal	0.0755	0.7222	1.07842
Neoplasms from hospital discharges	CD2_BENIGN_OVARY_EXALLC	Benign neoplasm of ovary (other cancers excluded from controls)	-0.0252	0.7306	0.975115
Neoplasms from hospital discharges	CD2_INSITU_MELANOMA	Melanoma in situ	0.0728	0.7309	1.07552
Neoplasms from hospital discharges	CD2_BENIGN_LEIOMYOMA_UTERI	Leiomyoma of uterus	-0.0115	0.7424	0.988566
Neoplasms from hospital discharges	CD2_BENIGN_ANUS_ANAL_CANAL_EXALLC	Benign neoplasm: Anus and anal canal (other cancers excluded from controls)	0.0688	0.7457	1.07122
Neoplasms from hospital discharges	CD2_INSITU_MELANOMA_EXALLC	Melanoma in situ (other cancers excluded from controls)	0.0672	0.7511	1.06951
Neoplasms from hospital discharges	CD2_BENIGN_MENINGES_NOS_EXALLC	Beningn neoplasm: Meninges, unspecified (other cancers excluded from controls)	0.0873	0.7595	1.09122
Neoplasms from hospital discharges	CD2_BENIGN_MENINGES_NOS	Beningn neoplasm: Meninges, unspecified	0.0866	0.7611	1.09046
Neoplasms from hospital discharges	CD2_BENIGN_UTERUS_NOS	Other benign neoplasm of uterus: Other parts/unspecified	-0.0427	0.7663	0.958199
Neoplasms from hospital discharges	CD2_BENIGN_PITUITARY_CRANIPHAR	Benign neoplasm: Pituitary gland, craniopharyngeal duct	0.0458	0.7724	1.04687
Neoplasms from hospital discharges	CD2_BENIGN_PITUITARY_CRANIPHAR_EXALLC	Benign neoplasm: Pituitary gland, craniopharyngeal duct (other cancers excluded from controls)	0.0444	0.7793	1.0454
Neoplasms from hospital discharges	CD2_BENIGN_SKIN_FACE_EXALLC	Benign neoplasm: Skin of other and unspecified parts of face (other cancers excluded from controls)	-0.0272	0.7832	0.973167
Neoplasms from hospital discharges	CD2_BENIGN_MELANOCYTIC_NOS_EXALLC	Melanocytic naevi, other sites/unspecified (other cancers excluded from controls)	0.0396	0.789	1.04039
Neoplasms from hospital discharges	CD2_BENIGN_SKIN_FACE	Benign neoplasm: Skin of other and unspecified parts of face	-0.025	0.7995	0.97531
Neoplasms from hospital discharges	CD2_BENIGN_UTERUS_NOS_EXALLC	Other benign neoplasm of uterus: Other parts/unspecified (other cancers excluded from controls)	-0.0359	0.8047	0.964737
Neoplasms from hospital discharges	CD2_BENIGN_MELANOCYTIC_NOS	Melanocytic naevi, other sites/unspecified	0.0362	0.8062	1.03686
Neoplasms from hospital discharges	CD2_BENIGN_MELANOCYTIC_UPPERLIMB_EXALLC	Melanocytic naevi of upper limb, including shoulder (other cancers excluded from controls)	0.0566	0.8242	1.05823
Neoplasms from hospital discharges	CD2_BENIGN_LIPO_SKIN_HEADFACENECK_EXALLC	Benign lipomatous neoplasm of skin and subcutaneous tissue of head, face and neck (other cancers excluded from controls)	0.0286	0.8286	1.02901
Neoplasms from hospital discharges	CD2_BENIGN_LIPO_SKIN_HEADFACENECK	Benign lipomatous neoplasm of skin and subcutaneous tissue of head, face and neck	0.0285	0.829	1.02891
Neoplasms from hospital discharges	CD2_BENIGN_MENINGES_EXALLC	Benign neoplasm of meninges (other cancers excluded from controls)	0.0255	0.8299	1.02583
Neoplasms from hospital discharges	CD2_BENIGN_PERIPH_AUTO_NEURO_EXALLC	Benign neoplasm: Peripheral nerves and autonomic nervous system (other cancers excluded from controls)	-0.0589	0.8311	0.942801
Neoplasms from hospital discharges	CD2_BENIGN_PERIPH_AUTO_NEURO	Benign neoplasm: Peripheral nerves and autonomic nervous system	-0.0581	0.8333	0.943556
Neoplasms from hospital discharges	CD2_BENIGN_LEIOMYOMA_UTERI_EXALLC	Leiomyoma of uterus (other cancers excluded from controls)	-0.0076	0.835	0.992429
Neoplasms from hospital discharges	CD2_BENIGN_MELANOCYTIC_UPPERLIMB	Melanocytic naevi of upper limb, including shoulder	0.0494	0.8456	1.05064
Neoplasms from hospital discharges	CD2_BENIGN_MENINGES	Benign neoplasm of meninges	0.022	0.8516	1.02224
Neoplasms from hospital discharges	CD2_NONHODGKIN_NAS	Other and unspecified types of non-Hodgkin lymphoma	0.0335	0.8545	1.03407
Neoplasms from hospital discharges	CD2_BENIGN_MELANOCYTIC_FACE_EXALLC	Melanocytic naevi of other and unspecified parts of face (other cancers excluded from controls)	0.0254	0.8555	1.02573
Neoplasms from hospital discharges	CD2_BENIGN_MELANOCYTIC_FACE	Melanocytic naevi of other and unspecified parts of face	0.0219	0.875	1.02214
Neoplasms from hospital discharges	CD2_NONHODGKIN_NAS_EXALLC	Other and unspecified types of non-Hodgkin lymphoma (other cancers excluded from controls)	0.0287	0.8751	1.02912
Neoplasms from hospital discharges	CD2_BENIGN_EAR_NASAL_SINUS	Benign neoplasm: Middle ear, nasal cavity and accessory sinuses	-0.0277	0.8796	0.97268
Neoplasms from hospital discharges	CD2_BENIGN_EAR_NASAL_SINUS_EXALLC	Benign neoplasm: Middle ear, nasal cavity and accessory sinuses (other cancers excluded from controls)	-0.0272	0.882	0.973167
Neoplasms from hospital discharges	CD2_BENIGN_DESCENDING_COLON	Benign neoplasm: Descending colon	0.0231	0.8877	1.02337
Neoplasms from hospital discharges	CD2_BENIGN_UTERUS_OTH_EXALLC	Other benign neoplasms of uterus (other cancers excluded from controls)	0.018	0.8922	1.01816
Neoplasms from hospital discharges	CD2_BENIGN_CONNSOFT_UPPERLIMB	Benign neoplasm: Connective and other soft tissue of upper limb, including shoulder	-0.0214	0.896	0.978827
Neoplasms from hospital discharges	CD2_BENIGN_MOUTH_PHARYNX	Benign neoplasm of mouth and pharynx	0.0127	0.8988	1.01278
Neoplasms from hospital discharges	CD2_BENIGN_DESCENDING_COLON_EXALLC	Benign neoplasm: Descending colon (other cancers excluded from controls)	0.0202	0.9019	1.02041
Neoplasms from hospital discharges	CD2_BENIGN_MOUTH_PHARYNX_EXALLC	Benign neoplasm of mouth and pharynx (other cancers excluded from controls)	0.0123	0.9019	1.01238
Neoplasms from hospital discharges	CD2_BENIGN_CONNSOFT_UPPERLIMB_EXALLC	Benign neoplasm: Connective and other soft tissue of upper limb, including shoulder (other cancers excluded from controls)	-0.0202	0.9022	0.980003
Neoplasms from hospital discharges	CD2_BENIGN_SPINAL_CORD_EXALLC	Benign neoplasm: Spinal cord (other cancers excluded from controls)	-0.0353	0.9035	0.965316
Neoplasms from hospital discharges	CD2_BENIGN_SPINAL_CORD	Benign neoplasm: Spinal cord	-0.035	0.9043	0.965605
Neoplasms from hospital discharges	CD2_BENIGN_THYROID_EXALLC	Benign neoplasm of thyroid gland (other cancers excluded from controls)	-0.0217	0.9059	0.978534
Neoplasms from hospital discharges	CD2_BENIGN_THYROID	Benign neoplasm of thyroid gland	-0.0198	0.9141	0.980395
Neoplasms from hospital discharges	CD2_BENIGN_SALIVARY_NOS	Benign neoplasm: other/unspecified salivary gland	0.0212	0.9168	1.02143
Neoplasms from hospital discharges	CD2_BENIGN_SALIVARY_NOS_EXALLC	Benign neoplasm: other/unspecified salivary gland (other cancers excluded from controls)	0.0195	0.924	1.01969
Neoplasms from hospital discharges	CD2_BENIGN_BRAIN_CNS_EXALLC	Benign neoplasm of brain and other parts of central nervous system (other cancers excluded from controls)	0.0122	0.9274	1.01227
Neoplasms from hospital discharges	CD2_BENIGN_CONNECTIVE_SOFT	Other benign neoplasms of connective and other soft tissue	-0.0088	0.9322	0.991239
Neoplasms from hospital discharges	CD2_BENIGN_BRAIN_CNS	Benign neoplasm of brain and other parts of central nervous system	0.0108	0.9359	1.01086
Neoplasms from hospital discharges	CD2_BENIGN_UTERUS_OTH	Other benign neoplasms of uterus	0.0095	0.9424	1.00955
Neoplasms from hospital discharges	CD2_BENIGN_CONNECTIVE_SOFT_EXALLC	Other benign neoplasms of connective and other soft tissue (other cancers excluded from controls)	-0.0074	0.9432	0.992627
Neoplasms from hospital discharges	CD2_LYMPHOID_LEUKAEMIA	Lymphoid leukaemia	0.0104	0.9502	1.01045
Neoplasms from hospital discharges	CD2_BENIGN_EXALLC	Benign neoplasms (other cancers excluded from controls)	0.0013	0.9527	1.0013
Neoplasms from hospital discharges	CD2_BENIGN_STOMACH	Benign neoplasm: Stomach	0.0063	0.9576	1.00632
Neoplasms from hospital discharges	CD2_BENIGN_SKIN_EAR	Benign neoplasm: Skin of ear and external auricular canal	0.0078	0.9639	1.00783
Neoplasms from hospital discharges	CD2_BENIGN_STOMACH_EXALLC	Benign neoplasm: Stomach (other cancers excluded from controls)	0.0053	0.9643	1.00531
Neoplasms from hospital discharges	CD2_BENIGN_MELANOCYTIC_SCALPNECK	Melanocytic naevi of scalp and neck	-0.0101	0.9646	0.989951
Neoplasms from hospital discharges	CD2_BENIGN_MELANOCYTIC_SCALPNECK_EXALLC	Melanocytic naevi of scalp and neck (other cancers excluded from controls)	-0.0083	0.9709	0.991734
Neoplasms from hospital discharges	CD2_BENIGN_SKIN_EAR_EXALLC	Benign neoplasm: Skin of ear and external auricular canal (other cancers excluded from controls)	0.0061	0.9719	1.00612
Neoplasms from hospital discharges	CD2_BENIGN_BONE_CARTILAGE_EXALLC	Benign neoplasm of bone and articular cartilage (other cancers excluded from controls)	0.0041	0.972	1.00411
Neoplasms from hospital discharges	CD2_BENIGN	Benign neoplasms	-0.0007	0.9731	0.9993
Neoplasms from hospital discharges	CD2_LYMPHOID_LEUKAEMIA_EXALLC	Lymphoid leukaemia (other cancers excluded from controls)	0.0049	0.9763	1.00491
Neoplasms from hospital discharges	CD2_BENIGN_BONE_CARTILAGE	Benign neoplasm of bone and articular cartilage	0.0032	0.9785	1.00321
Neoplasms from hospital discharges	CD2_BENIGN_MELANOCYTIC_LOWERLIMB	Melanocytic naevi of lower limb, including hip	-0.0046	0.98	0.995411
Neoplasms from hospital discharges	CD2_BENIGN_SKIN_LIP	Benign neoplasm: Skin of lip	0.0068	0.9813	1.00682
Neoplasms from hospital discharges	CD2_BENIGN_SKIN_LIP_EXALLC	Benign neoplasm: Skin of lip (other cancers excluded from controls)	0.006	0.9834	1.00602
Neoplasms from hospital discharges	CD2_FOLLICULAR_LYMPHOMA	Follicular lymphoma	0.0028	0.9878	1.0028
Neoplasms from hospital discharges	CD2_FOLLICULAR_LYMPHOMA_EXALLC	Follicular lymphoma (other cancers excluded from controls)	0.0029	0.9878	1.0029
Neoplasms from hospital discharges	CD2_BENIGN_MELANOCYTIC_LOWERLIMB_EXALLC	Melanocytic naevi of lower limb, including hip (other cancers excluded from controls)	0.0024	0.9898	1.0024
Neoplasms from hospital discharges	CD2_BENIGN_SKIN_NOS_EXALLC	Benign neoplasm: Skin, unspecified (other cancers excluded from controls)	-0.002	0.991	0.998002
Neoplasms from hospital discharges	CD2_BENIGN_MENINGES_CEREBRAL_EXALLC	Benign neoplasm: Cerebral meninges (other cancers excluded from controls)	0.0011	0.9927	1.0011
Neoplasms from hospital discharges	CD2_BENIGN_MENINGES_CEREBRAL	Benign neoplasm: Cerebral meninges	-0.001	0.9933	0.999
Neoplasms from hospital discharges	CD2_BENIGN_SKIN_NOS	Benign neoplasm: Skin, unspecified	-0.001	0.9952	0.999
Neurological endpoints	AD_LO	Alzheimer's disease (Late onset)	-0.2263	0.008202	0.797479
Neurological endpoints	AD_LO_EXMORE	Alzheimer's disease (Late onset) (more controls excluded)	-0.209	0.02522	0.811395
Neurological endpoints	AMN2	Transient global amnesia	-0.2154	0.06077	0.806219
Neurological endpoints	SLEEP	Sleep disorders (combined)	0.0584	0.08731	1.06014
Neurological endpoints	SFN	Small fibre neuropathy	-0.2353	0.3698	0.790334
Neurological endpoints	AD_U_EXMORE	Alzheimer's disease (undefined) (more controls excluded)	-0.221	0.4826	0.801717
Neurological endpoints	AD_U	Alzheimer's disease (undefined)	-0.2078	0.5004	0.812369
Neurological endpoints	VD_SC	Vascular dementia (subcortical)	-0.1638	0.5062	0.848912
Neurological endpoints	MIGRAINE_TRIPTAN	Migraine, single triptan purchase ok & required. ICD-code if available is included	-0.0257	0.5267	0.974627
Neurological endpoints	VD_MI	Vascular dementia (multiple infarctations)	-0.1869	0.5323	0.829527
Neurological endpoints	TRAUMBRAIN_NONCONCUS	severe traumatic brain injury, does not include concussion	-0.0338	0.6505	0.966765
Neurological endpoints	VD_U	Vascular dementia (undefined)	-0.0887	0.6608	0.91512
Neurological endpoints	AD_EO_EXMORE	Alzheimer's disease (Early onset) (more controls excluded)	-0.0685	0.6687	0.933793
Neurological endpoints	AD_EO	Alzheimer's disease (Early onset)	-0.0661	0.6738	0.936037
Neurological endpoints	AD_AM_EXMORE	Alzheimer's disease (Atypical or mixed) (more controls excluded)	0.0412	0.7858	1.04206
Neurological endpoints	AD_AM	Alzheimer's disease (Atypical or mixed)	0.032	0.826	1.03252
Neurological endpoints	PD2ND_EXMORE	Secondary parkinsonism (more controls excluded)	0.0301	0.9024	1.03056
Neurological endpoints	PDSTRICT	Parkinson's disease, strict definition	-0.0112	0.9051	0.988862
Neurological endpoints	PD_DEMENTIA	Dementia due to Parkinsons disease	-0.0242	0.9172	0.97609
Neurological endpoints	PD_DEMENTIA_EXMORE	Dementia due to Parkinsons disease (more controls excluded)	-0.0197	0.9339	0.980493
Neurological endpoints	PDSTRICT_EXMORE	Parkinson's disease, strict definition (more controls excluded)	0.0073	0.9405	1.00733
Neurological endpoints	PD2ND	Secondary parkinsonism	-0.0085	0.9653	0.991536
Neurological endpoints	MEMLOSS	Memory loss	-0.0002	0.9982	0.9998
Other	P16_HAEMORRHAGIC_HAEMATOL_DISORD_FETUS_NEWBO	Haemorrhagic and haematological disorders of fetus and newborn	0.9909	0.00374	2.69366
Other	RHINITIS_VASOMOTOR	Vasomotor rhinitis (mode)	0.3361	0.01054	1.39948
Other	P16_RESPI_CARDIOV_DISORD_SPECIFIC_PERINA_PERIOD	Respiratory and cardiovascular disorders specific to the perinatal period	0.6663	0.02012	1.94702
Other	ANTIDEPRESSANTS	Depression medications	0.0589	0.03236	1.06067
Other	C_STROKE	STROKE	0.07	0.04819	1.07251
Other	ALCONEURODEGEN	Degeneration of nervous system due to alcohol	-0.4251	0.05473	0.653704
Other	P16_DISORD_RELATED_LENGTH_GESTATION_FETAL_GROWTH	Disorders related to length of gestation and fetal growth	0.5056	0.05798	1.65798
Other	VWXY20_ACCIDENTS	Accidents	-0.161	0.09253	0.851292
Other	FALLS	Falls/tendenct to fall	-0.1804	0.1016	0.834936
Other	ALCOGASTRITIS	Alcoholic gastritis	0.3921	0.1034	1.48009
Other	P16_DISORD_RELATED_GESTATION_LOW_BIRTHWGHTT_NECIFIED	Disorders related to short gestation and low birth weight, not elsewhere classified	0.4528	0.113	1.57271
Other	VWXY20_TRANSPO_ACCIDENTS	Transport accidents	-0.4075	0.127	0.665311
Other	ENCEPHALITIS	Encephalitis	0.3139	0.1358	1.36875
Other	POLYCYTVERA	Polycythaemia vera	0.2956	0.1638	1.34393
Other	DM_PERIPHATHERO	Peripheral atherosclerosis	0.0802	0.1678	1.0835
Other	SMOKING_DEPEND	Smoking dependancy	-0.1862	0.173	0.830108
Other	ASTHMA_EOSINOPHIL_SUGG	Suggestive for eosinophilic asthma	-0.162	0.1795	0.850441
Other	ALCOHOLMENTAL	Mental and behavioural disorders due to alcohol, excluding acute intoxication	-0.0602	0.1807	0.941576
Other	COPD_EARLY	Early onset COPD	-0.0864	0.2239	0.917227
Other	COPD_EARLYANDLATER	COPD, early/later onset	-0.0653	0.2285	0.936786
Other	VWXY20_UNSPE_FALL	Unspecified fall	-0.3917	0.2322	0.675907
Other	NEURODEGOTH	Other degenerative diseases of the nervous system	-0.0682	0.2356	0.934074
Other	VWXY20_OTHER_EXTER_CAUSES_ACCIDENTAL_INJURY	Other external causes of accidental injury	-0.1202	0.2366	0.886743
Other	VWXY20_FALL_SAME_LEVEL	Fall on same level	-0.2063	0.2382	0.813589
Other	FG_HYPERTENSION	Hypertensive diseases (excluding secondary)	0.0332	0.2412	1.03376
Other	COPD_HOSPITAL	COPD, hospital admissions	-0.0604	0.2679	0.941388
Other	ANOSMIA	Anosmia	-0.2379	0.2718	0.788282
Other	FG_DISVEINLYMPH	Diseases of veins, lymphatic vessels and lymph nodes, not elsewhere classified (FINNGEN)	0.0361	0.2794	1.03676
Other	ALCOLIVER	Alcoholic liver disease	0.1124	0.304	1.11896
Other	P16_RESPI_DISTR_NEWBO	Respiratory distress of newborn	0.3661	0.3161	1.4421
Other	COPD_ASTHMA_INFECTIONS	COPD/asthma related infections	0.0194	0.3214	1.01959
Other	FG_OTHHEART	Other heart diseases	0.0253	0.3248	1.02562
Other	OFFICIAL_TILASTOKESKUS_DEATH	Alcohol related diseases, tilastokeskus definition, death only	-0.1215	0.3311	0.885591
Other	FG_CVD	Cardiovascular diseases (excluding rheumatic etc)	0.0201	0.3543	1.0203
Other	THYROTOXICOSIS	Thyrotoxicosis	0.0617	0.3556	1.06364
Other	VWXY20_EVIDE_ALCOHOL_INVOLVM_DETERM_BLOOD_ALCOHOL_LEVEL	Evidence of alcohol involvement determined by blood alcohol level	-0.2744	0.4034	0.760028
Other	VWXY20_BLOOD_ALCOHOL_ALCOHOL_INTOX_LEVEL	Blood alcohol or alcohol intoxication level	-0.2055	0.4113	0.81424
Other	MENINGITIS	Meningitis	-0.121	0.416	0.886034
Other	INV_VENT	Invasive ventilation	-0.136	0.4191	0.872843
Other	ALCOHOL_RELATED	Alcohol related diseases and deaths, all endoints	-0.0313	0.4195	0.969185
Other	OFFICIAL_TILASTOKESKUS	Alcohol related diseases, tilastokeskus definition	-0.0315	0.4298	0.968991
Other	CARDIAC_ARRHYTM	Cardiac arrhytmias, COPD co-morbidities	0.0228	0.4392	1.02306
Other	COPD_ASTHMA_PNEUMONIA_SEPSIS	COPD/asthma related pneumonia or pneumonia derived septichaemia	0.0207	0.4427	1.02092
Other	CONGEN_HEART_ARTER	Congenital malformations of heart and great arteries	0.0701	0.4561	1.07262
Other	AUD_SWEDISH	Alcohol use disorder, Swedish definition	-0.03	0.4573	0.970446
Other	VWXY20_SUPPLE_FACTO_RELATED_CAUSES_MORBIDI_MORTA_CLASSIFIED_ELSEW	Supplementary factors related to causes of morbidity and mortality classified elsewhere	-0.1317	0.4656	0.876604
Other	HYPOTHY_LEVOTHY	Hypothyroidism, levothyroxin purchases	0.0275	0.4711	1.02788
Other	ALCOHOLACUTE10	Acute alcohol intoxication	-0.0505	0.4869	0.950754
Other	I9_CVD_HARD	Hard cardiovascular diseases	0.021	0.4956	1.02122
Other	VWXY20_VAPAA_TAPATURMAT	!!!Vapaa-ajan tapaturmat	-0.2206	0.4957	0.802037
Other	VOCALCORDDYS	Vocal cord dysfunction	0.1306	0.4968	1.13951
Other	HYPOTHYROIDISM	Hypothyroidism (congenital or acquired)	0.0249	0.5127	1.02521
Other	THROMBOCYTAEMIA	Essential (haemorrhagic) thrombocythaemia	-0.1363	0.5233	0.872581
Other	COPD_MODE	COPD (mode)	-0.037	0.5368	0.963676
Other	PULM_IMMUNECOMORB	Immune disease comorbidities	0.0215	0.5394	1.02173
Other	VWXY20_SUICI_OTHER_INTENTI_SELF_H	Suicide or other Intentional self-harm	-0.014	0.5427	0.986098
Other	ALCOPANCACU	Acohol-induced acute pancreatitis	0.1135	0.5458	1.12019
Other	THYROID_DISORDER_IBD	Disorders of thyroid, IBD co-morbidities	0.0372	0.5589	1.0379
Other	SMOKING	Smoking	-0.0688	0.5633	0.933513
Other	COPD_INSUFFICIENCY	COPD-related respiratory insufficiency	0.0298	0.5735	1.03025
Other	SPONDYLOARTHRITIS	Spondyloarthritis	0.0379	0.6221	1.03863
Other	ALCO_PRESCRIPTION	Use of disulfiram, acamprosate or naltrexone	0.0436	0.6668	1.04456
Other	COPD_LATER	Later onset COPD	-0.0311	0.6961	0.969379
Other	ALLERG_RHINITIS	Allergic rhinitis	-0.0211	0.6999	0.979121
Other	PULM_PSYCH_COMORB	Psychiatric comorbidites (Asthma/COPD)	0.0088	0.7557	1.00884
Other	FG_PULMHEART	Pulmonary heart disease	0.0201	0.7676	1.0203
Other	COPD_OPPORTUNIST_INFECTIONS	COPD related to chronic (opportunist) infections	-0.0815	0.7741	0.921733
Other	DIS_THYROID_OTH	Other disorders of thyroid	0.0833	0.7847	1.08687
Other	OTHER_ILD_CVD_COMORB	Other ILD-related CVD-co-morbidities	0.0151	0.8222	1.01521
Other	THYROIDITIS	Thyroiditis	-0.0242	0.8553	0.97609
Other	FG_CARDMYO	Cardiomyopathy (excluding other)	0.0145	0.8724	1.01461
Other	ILD_CVDMETABOCOMORB	ILD Co-morbidites, CVD and metabolic diseases	0.0034	0.8836	1.00341
Other	MYELOPROF	Myeloproliferative diseases	0.0209	0.8839	1.02112
Other	ILD_COMORB	ILD-related co-morbidities	0.0027	0.8867	1.0027
Other	CHARCOT	Charcot foot	-0.0486	0.891	0.952562
Other	POLLENALLERG	Pollen allergy	-0.0102	0.894	0.989852
Other	ASTHMA_OBESITY	Obesity related asthma	-0.0079	0.9089	0.992131
Other	MYELOPROF_NONCML	Myeloproliferative diseases (CML excluded)	0.0166	0.9138	1.01674
Other	PAIN	Pain (limb, back, neck, head abdominally)	0.0016	0.9263	1.0016
Other	DEATH	Any death	-0.0034	0.9269	0.996606
Other	ALCOPANCCHRON	Alcohol-induced chronic pancreatitis	-0.0083	0.9494	0.991734
Other	ILD_SYST_AUTO_DISEASES	Autoimmune diseases related-to ILD	-0.002	0.9498	0.998002
Other	PULM_MEDICATIO_COMORB	Medication related adverse effects (Asthma/COPD)	0.0015	0.9549	1.0015
Other	VWXY20_TYPE_ACCIDENT	Type of accident	-0.0112	0.9682	0.988862
Pregnancy, childbirth and the puerperium	O15_EXCESS_VOMIT_PREG	Excessive vomiting in pregnancy	0.3091	0.02936	1.3622
Pregnancy, childbirth and the puerperium	O15_PREG_BIRTH_PUERP	Pregnancy, childbirth and the puerperium	-0.0453	0.06547	0.955711
Pregnancy, childbirth and the puerperium	O15_PRETERM	Preterm labour and delivery	-0.118	0.07001	0.888696
Pregnancy, childbirth and the puerperium	O15_MATERN_INFECT_ELSEWHERE	Maternal infectious and parasitic diseases classifiable elsewhere but complicating pregnancy, childbirth and the puerperium	-0.4417	0.07253	0.642942
Pregnancy, childbirth and the puerperium	O15_MULTIP_GEST	Multiple gestation	0.1961	0.09728	1.21665
Pregnancy, childbirth and the puerperium	O15_DELIV_MULTIP	Multiple delivery	0.2346	0.1009	1.2644
Pregnancy, childbirth and the puerperium	O15_OBSTET_TRAUMA_OTHER	Other obstetric trauma	-0.2534	0.1041	0.776157
Pregnancy, childbirth and the puerperium	O15_LABOUR_UMBILICAL	Labour and delivery complicated by umbilical cord complications	-0.2723	0.1235	0.761626
Pregnancy, childbirth and the puerperium	O15_DELIV_CAESAR	Single delivery by caesarean section	-0.091	0.1295	0.913018
Pregnancy, childbirth and the puerperium	O15_COMPLIC_LAB_DELIV	Complications of labour and delivery	-0.0391	0.2204	0.961655
Pregnancy, childbirth and the puerperium	O15_PREG_VENOUS_HAEMORRH	Venous complications and haemorrhoids in pregnancy	0.3408	0.2204	1.40607
Pregnancy, childbirth and the puerperium	O15_PUERP_COMPL_NAS	Complications of the puerperium, not elsewhere classified	0.2058	0.2237	1.22851
Pregnancy, childbirth and the puerperium	O15_LABOUR_INTRAPART_HAEMORRH	Labour and delivery complicated by intrapartum haemorrhage, not elsewhere classified	0.3743	0.2242	1.45397
Pregnancy, childbirth and the puerperium	O15_ABORT_FAILED	Failed attempted abortion	-0.3573	0.2246	0.699563
Pregnancy, childbirth and the puerperium	O15_DELIV_FORCEP_VAC	Single delivery by forceps and vacuum extractor	0.0898	0.2405	1.09396
Pregnancy, childbirth and the puerperium	O15_DELIV_SPONT	Single spontaneous delivery	-0.0309	0.2465	0.969573
Pregnancy, childbirth and the puerperium	O15_PLAC_PRAEVIA	Placenta praevia	-0.1948	0.2466	0.822999
Pregnancy, childbirth and the puerperium	O15_OBSTET_NAS	Other obstetric conditions, not elsewhere classified	-0.0715	0.2561	0.930996
Pregnancy, childbirth and the puerperium	O15_HYPTENSPREG	Pregnancy hypertension	0.0544	0.2577	1.05591
Pregnancy, childbirth and the puerperium	O15_DELIVERY	Delivery	-0.0286	0.2661	0.971805
Pregnancy, childbirth and the puerperium	O15_POLYHYDR	Polyhydramnios	0.2014	0.2745	1.22311
Pregnancy, childbirth and the puerperium	O15_PUERP_INFECT_OTHER	Other puerperal infections	-0.1525	0.3036	0.858559
Pregnancy, childbirth and the puerperium	O15_MATERN_CARE_DISPROP	Maternal care for known or suspected disproportion	-0.1598	0.3042	0.852314
Pregnancy, childbirth and the puerperium	O15_LABOUR_MALPOS	Obstructed labour due to malposition and malpresentation of fetus	-0.0701	0.306	0.932301
Pregnancy, childbirth and the puerperium	O15_MATERN_CARE_PELVIC_ABNORM	Maternal care for known or suspected abnormality of pelvic organs	-0.0683	0.3106	0.93398
Pregnancy, childbirth and the puerperium	O15_COMPLIC_ABORT_ECTOP_MOLAR	Complications following abortion and ectopic and molar pregnancy	-0.3244	0.3123	0.722961
Pregnancy, childbirth and the puerperium	O15_PUERP_SEPSIS	Puerperal sepsis	0.148	0.3218	1.15951
Pregnancy, childbirth and the puerperium	O15_OTHER_MATERN_DIS_ELSEWHERE	Other maternal diseases classifiable elsewhere but complicating pregnancy, childbirth and the puerperium	-0.062	0.3351	0.939883
Pregnancy, childbirth and the puerperium	O15_PREG_OTHER_MAT_DISORD	Other maternal disorders predominantly related to pregnancy	0.039	0.3386	1.03977
Pregnancy, childbirth and the puerperium	O15_PREG_HYDAT	Hydatidiform mole	0.3051	0.3443	1.35676
Pregnancy, childbirth and the puerperium	O15_CONCEPT_ABNORM	Other abnormal products of conception	-0.0496	0.363	0.95161
Pregnancy, childbirth and the puerperium	O15_FALSE_LAB	False labour	-0.049	0.3648	0.952181
Pregnancy, childbirth and the puerperium	O15_AMNIOT_OTHER	Other disorders of amniotic fluid and membranes	-0.0862	0.3789	0.917411
Pregnancy, childbirth and the puerperium	O15_ABORT_SPONTAN	Spontaneous abortion	0.047	0.3882	1.04812
Pregnancy, childbirth and the puerperium	O15_PLAC_PREMAT_SEPAR	Premature separation of placenta [abruptio placentae]	-0.1931	0.3907	0.8244
Pregnancy, childbirth and the puerperium	O15_BIRTH_BREAT_INFECT	Infections of breast associated with childbirth	-0.1774	0.3963	0.837445
Pregnancy, childbirth and the puerperium	O15_LABOUR_ABNORM_FORCES	Abnormalities of forces of labour	-0.0816	0.3976	0.921641
Pregnancy, childbirth and the puerperium	O15_GESTAT_OEDEM_PREINUR	Gestational [pregnancy-induced] oedema and proteinuria without hypertension	-0.1602	0.411	0.851973
Pregnancy, childbirth and the puerperium	O15_PREG_ABORT	Pregnancy with abortive outcome	-0.0255	0.4138	0.974822
Pregnancy, childbirth and the puerperium	O15_MATERN_CARE	Maternal care related to the fetus and amniotic cavity and possible delivery problems	-0.027	0.4306	0.973361
Pregnancy, childbirth and the puerperium	O15_PRE_OR_ECLAMPSIA	Pre-eclampsia or eclampsia	0.0486	0.4559	1.0498
Pregnancy, childbirth and the puerperium	O15_ABORT_UNS	Unspecified abortion	-0.0999	0.4832	0.904928
Pregnancy, childbirth and the puerperium	O15_ABORT_MEDICAL	Medical abortion	-0.0298	0.4852	0.97064
Pregnancy, childbirth and the puerperium	O15_DELIV_PERIN_LACER	Perineal laceration during delivery	0.0677	0.5002	1.07004
Pregnancy, childbirth and the puerperium	O15_FAILED_INDUCT	Failed induction of labour	0.1216	0.5047	1.1293
Pregnancy, childbirth and the puerperium	O15_POSTPART_HEAMORRH	Postpartum haemorrhage	-0.0484	0.5099	0.952753
Pregnancy, childbirth and the puerperium	O15_MATERN_CARE_FETAL_ABNORM	Maternal care for known or suspected fetal abnormality and damage	-0.0547	0.5265	0.946769
Pregnancy, childbirth and the puerperium	O15_LABOUR_LONG	Long labour	0.0445	0.551	1.0455
Pregnancy, childbirth and the puerperium	O15_ICP	Intrahepatic Cholestasis of Pregnancy (ICP)	-0.0648	0.63	0.937255
Pregnancy, childbirth and the puerperium	O15_GESTAT_HYPERT	Gestational [pregnancy-induced] hypertension	-0.0375	0.6574	0.963194
Pregnancy, childbirth and the puerperium	O15_PREG_DM	Diabetes mellitus in pregnancy	0.0232	0.6866	1.02347
Pregnancy, childbirth and the puerperium	O15_MAT_CARE_MALPRESENT	Maternal care for known or suspected malpresentation of fetus	0.0294	0.7169	1.02984
Pregnancy, childbirth and the puerperium	O15_PREG_MATERN_CARE	Maternal care for other conditions predominantly related to pregnancy	-0.0258	0.7262	0.97453
Pregnancy, childbirth and the puerperium	O15_PREECLAMPS	Pre-eclampsia	0.0291	0.7306	1.02953
Pregnancy, childbirth and the puerperium	O15_MEMBR_PREMAT_RUPT	Premature rupture of membranes	-0.0266	0.7381	0.973751
Pregnancy, childbirth and the puerperium	O15_EXIST_HYPERT_COMPLIC	Pre-existing hypertension complicating pregnancy, childbirth and the puerperium	0.0352	0.7671	1.03583
Pregnancy, childbirth and the puerperium	O15_ANTENAT_ABNORM	Abnormal findings on antenatal screening of mother	-0.0387	0.7826	0.962039
Pregnancy, childbirth and the puerperium	O15_DELIV_OTHER_ASSIST	Other assisted single delivery	0.0797	0.7947	1.08296
Pregnancy, childbirth and the puerperium	O15_HAEMORRH_EARLY_PREG	Haemorrhage in early pregnancy	0.0186	0.8043	1.01877
Pregnancy, childbirth and the puerperium	O15_LABOUR_OBSTR_OTHER	Other obstructed labour	0.0385	0.8064	1.03925
Pregnancy, childbirth and the puerperium	O15_LABOUR_FETAL_STRESS	Labour and delivery complicated by fetal stress [distress]	0.017	0.8144	1.01715
Pregnancy, childbirth and the puerperium	O15_MATERN_HYPERT_UNS	Unspecified maternal hypertension	-0.0693	0.8291	0.933047
Pregnancy, childbirth and the puerperium	O15_ANTEPART_HAEM_NAS	Antepartum haemorrhage, not elsewhere classified	0.025	0.8372	1.02532
Pregnancy, childbirth and the puerperium	O15_BREAST_LACT_OTHER_DIS	Other disorders of breast and lactation associated with childbirth	-0.0551	0.8557	0.946391
Pregnancy, childbirth and the puerperium	O15_LABOUR_OTHER	Other complications of labour and delivery, not elsewhere classified	-0.0208	0.8686	0.979415
Pregnancy, childbirth and the puerperium	O15_MATERN_CARE_OTHER	Maternal care for other known or suspected fetal problems	-0.01	0.885	0.99005
Pregnancy, childbirth and the puerperium	O15_RETAINED_PLAC_MEMB_NO_HEAMORRH	Retained placenta and membranes, without haemorrhage	-0.0172	0.8902	0.982947
Pregnancy, childbirth and the puerperium	O15_COMPLIC_PUERP	Complications predominantly related to the puerperium	0.0111	0.8912	1.01116
Pregnancy, childbirth and the puerperium	O15_PREG_ECTOP	Ectopic pregnancy	0.0122	0.8916	1.01227
Pregnancy, childbirth and the puerperium	O15_OEDEM_PROTUR_HYPERT	Oedema, proteinuria and hypertensive disorders in pregnancy, childbirth and the puerperium	-0.0054	0.9273	0.994615
Pregnancy, childbirth and the puerperium	O15_LABOUR_PELVIC_ABNORM	Obstructed labour due to maternal pelvic abnormality	-0.0083	0.9333	0.991734
Pregnancy, childbirth and the puerperium	O15_PREG_PROLONGED	Prolonged pregnancy	0.0074	0.937	1.00743
Pregnancy, childbirth and the puerperium	O15_PREG_GU_INFECT	Infections of genitourinary tract in pregnancy	-0.0064	0.9689	0.99362
Psychiatric endpoints	KRA_PSY_DEMENTIA	Any dementia	-0.1477	0.01126	0.86269
Psychiatric endpoints	KRA_PSY_DEMENTIA_EXMORE	Any dementia (more controls excluded)	-0.1445	0.0152	0.865455
Psychiatric endpoints	KRA_PSY_CODUCTEMOT_EXMORE	Mixed disorders of conduct and emotions (more controls excluded)	0.5455	0.02818	1.72547
Psychiatric endpoints	KRA_PSY_SUBSTANCE	Substance abuse	-0.0628	0.1167	0.939131
Psychiatric endpoints	KRA_PSY_CHILDEMOT_EXMORE	Emotional disorders starting during childhood or adolecense (more controls excluded)	0.2811	0.1226	1.32459
Psychiatric endpoints	KRA_PSY_SCHIZODEL_EXMORE	Schizophrenia or delusion (more controls excluded)	-0.108	0.129	0.897628
Psychiatric endpoints	KRA_PSY_CHILDSOC_EXMORE	Social disorders starting during childhood or adolecense (more controls excluded)	0.6445	0.1382	1.90503
Psychiatric endpoints	KRA_PSY_CHILDOTH_EXMORE	Other disorders starting during childhood or adolecense (more controls excluded)	0.2474	0.1428	1.28069
Psychiatric endpoints	KRA_PSY_HYPERKIN_EXMORE	Hyperkinetic disorders (more controls excluded)	0.2221	0.1843	1.2487
Psychiatric endpoints	KRA_PSY_SCHIZODEL	Schizophrenia or delusion	-0.0766	0.2084	0.92626
Psychiatric endpoints	KRA_PSY_CHILDOTH	Other disorders starting during childhood or adolecense	0.1942	0.2095	1.21434
Psychiatric endpoints	KRA_PSY_SPEELING_EXMORE	Speech and linguistic disorders (more controls excluded)	0.1556	0.2413	1.16836
Psychiatric endpoints	KRA_PSY_MENTALRET	Mental retardation	-0.1725	0.2543	0.841558
Psychiatric endpoints	KRA_PSY_SUBSTANCE_EXMORE	Substance abuse (more controls excluded)	-0.05	0.2561	0.951229
Psychiatric endpoints	KRA_PSY_PUERPER_EXMORE	Mental and behabioural disorders of puerperum, not classified elsewhere (more controls excluded)	0.3626	0.2743	1.43706
Psychiatric endpoints	KRA_PSY_CODUCTEMOT	Mixed disorders of conduct and emotions	0.2088	0.2956	1.2322
Psychiatric endpoints	KRA_PSY_MOOD	Mood disorders	0.0303	0.3014	1.03076
Psychiatric endpoints	KRA_PSY_MOOD_EXMORE	Mood disorders (more controls excluded)	0.0306	0.3281	1.03107
Psychiatric endpoints	KRA_PSY_PERSON	Personality disorders	-0.0495	0.3721	0.951705
Psychiatric endpoints	KRA_PSY_TIC_EXMORE	Tic disorders (more controls excluded)	0.287	0.3895	1.33242
Psychiatric endpoints	KRA_PSY_ALCOH	Alcohol abuse, main dg	-0.0664	0.4103	0.935756
Psychiatric endpoints	KRA_PSY_CHILDEMOT	Emotional disorders starting during childhood or adolecense	0.1033	0.48	1.10882
Psychiatric endpoints	KRA_PSY_SLEEP_NONORG	Nonorganic sleeping disorders	-0.0563	0.52	0.945256
Psychiatric endpoints	KRA_PSY_ANYMENTAL_SUICID_PREG_NERV	Any mental disorder, or suicide (or attempt), or psychic disorders complicating pregnancy, partum or puerperum or nerve system disorders	-0.0144	0.532	0.985703
Psychiatric endpoints	KRA_PSY_ANYMENTAL	Any mental disorder	-0.014	0.5427	0.986098
Psychiatric endpoints	KRA_PSY_BEHAV_EXMORE	Behavioural disorders (more controls excluded)	0.1429	0.5715	1.15361
Psychiatric endpoints	KRA_PSY_EATING_EXMORE	KRA_PSY_EATING (more controls excluded)	0.0634	0.5982	1.06545
Psychiatric endpoints	KRA_PSY_MENTALRET_EXMORE	Mental retardation (more controls excluded)	0.1002	0.6032	1.10539
Psychiatric endpoints	KRA_PSY_PUERPER	Mental and behabioural disorders of puerperum, not classified elsewhere	0.1325	0.6371	1.14168
Psychiatric endpoints	KRA_PSY_TIC	Tic disorders	0.1233	0.6936	1.13122
Psychiatric endpoints	KRA_PSY_MOTOR	Motor disorders	-0.0959	0.7327	0.908555
Psychiatric endpoints	KRA_PSY_DEVWIDE_EXMORE	Wide developmental disorders (more controls excluded)	0.0838	0.7393	1.08741
Psychiatric endpoints	KRA_PSY_DEVWIDE	Wide developmental disorders	0.0689	0.7422	1.07133
Psychiatric endpoints	KRA_PSY_CHILDSOC	Social disorders starting during childhood or adolecense	0.105	0.7564	1.11071
Psychiatric endpoints	KRA_PSY_MOTOR_EXMORE	Motor disorders (more controls excluded)	-0.0966	0.7577	0.907919
Psychiatric endpoints	KRA_PSY_BEHAV	Behavioural disorders	0.0591	0.7764	1.06088
Psychiatric endpoints	KRA_PSY_ANXIETY	Anxiety disorders	-0.0081	0.7905	0.991933
Psychiatric endpoints	KRA_PSY_AUTISM	Autism spe	0.0478	0.8429	1.04896
Psychiatric endpoints	KRA_PSY_SPEELING	Speech and linguistic disorders	0.0205	0.863	1.02071
Psychiatric endpoints	KRA_PSY_SLEEP_NONORG_EXMORE	Nonorganic sleeping disorders (more controls excluded)	-0.0151	0.8768	0.985013
Psychiatric endpoints	KRA_PSY_ANXIETY_EXMORE	Anxiety disorders (more controls excluded)	-0.0046	0.8937	0.995411
Psychiatric endpoints	KRA_PSY_HYPERKIN	Hyperkinetic disorders	0.0175	0.9024	1.01765
Psychiatric endpoints	KRA_PSY_ALCOH_EXMORE	Alcohol abuse, main dg (more controls excluded)	0.0093	0.9167	1.00934
Psychiatric endpoints	KRA_PSY_AUTISM_EXMORE	Autism spe (more controls excluded)	0.0216	0.9393	1.02183
Psychiatric endpoints	KRA_PSY_PERSON_EXMORE	Personality disorders (more controls excluded)	-0.0012	0.9854	0.998801
Psychiatric endpoints	KRA_PSY_EATING	KRA_PSY_EATING	0.0005	0.9966	1.0005
Rheuma endpoints	GOUT_NOS	Gout, unspecified	0.2444	0.01043	1.27685
Rheuma endpoints	COX_ARTHROSIS	Coxarthrosis [arthrosis of hip](FG)	0.098	0.02855	1.10296
Rheuma endpoints	PRIM_COXARTHROSIS	Primary coxarthrosis, bilateral	0.1384	0.03874	1.14843
Rheuma endpoints	GOUT_STRICT	Gout, strict definition	0.2126	0.04119	1.23689
Rheuma endpoints	SLE_NOS	Systemic lupus erythematosus, unspecified	0.3658	0.06788	1.44167
Rheuma endpoints	ARTHRO_SPEC	Other specific arthropathies	-0.3885	0.0858	0.678073
Rheuma endpoints	GOUT	Gout, FINNGEN	0.1219	0.09827	1.12964
Rheuma endpoints	SLE_FG	SLE (Finngen)	0.2732	0.1256	1.31416
Rheuma endpoints	RHEUMA_ENDPOINTS	Finngen Rheumatological endpoints	0.0337	0.1542	1.03427
Rheuma endpoints	RHEUMA_CHRYSTAL	Chrystal arthropathies, rheuma endpoint	0.4005	0.2492	1.49257
Rheuma endpoints	KNEE_ARTHROSIS	Gonarthrosis [arthrosis of knee](FG)	0.0364	0.2541	1.03707
Rheuma endpoints	GIANT_CELL_TEMP_ARTERITIS	Giant cell arteritis with polymyalgia rheumatica	-0.2331	0.2621	0.792074
Rheuma endpoints	GOUT_IDIO	Idiopathic gout	0.1652	0.2624	1.17963
[truncated: 114 more rows]
