# Supplementary material for: Rare protein-altering variants in ANGPTL7 lower intraocular pressure and protect against glaucoma
Source: PLoS Genet. 2020 May 5;16(5):e1008682. doi: 10.1371/journal.pgen.1008682 (PMC7199928; doi:10.1371/journal.pgen.1008682)
Supplement: S2 Table — Consistency of the genotype calls for four protein-altering variants in ANGPTL7 between genotyping array and exome sequencing data. Variant including chromosome, position, reference, and alternate allele (hg19), the rs identifier of the genetic variant (rsID), amino acid nomenclature (HGVSp), genotype call from the array (Array) and exome data (Exome), and the number of individuals (N). Inconsistent variant calls are highlighted in bold font. (XLSX) [file pgen.1008682.s015.xlsx]

## Sheet: Sheet1
A. p.Gln136Arg
Variant	rsID	HGVSp	Array	Exome	N
1:11252357:A:G	rs200058074	p.Gln136Arg	A/G	A/G	42
1:11252357:A:G	rs200058074	p.Gln136Arg	A/A	A/A	49837
1:11252357:A:G	rs200058074	p.Gln136Arg	NA	A/G	1
1:11252357:A:G	rs200058074	p.Gln136Arg	NA	A/A	29
B. p.Arg140His
Variant	rsID	HGVSp	Array	Exome	N
1:11252369:G:A	rs28991002	p.Arg140His	A/A	A/A	1
1:11252369:G:A	rs28991002	p.Arg140His	G/A	G/A	218
1:11252369:G:A	rs28991002	p.Arg140His	G/A	G/G	1
1:11252369:G:A	rs28991002	p.Arg140His	G/G	G/G	49663
1:11252369:G:A	rs28991002	p.Arg140His	NA	G/G	26
C. p.Gln175His
Variant	rsID	HGVSp	Array	Exome	N
1:11253684:G:T	rs28991009	p.Gln175His	T/T	T/T	4
1:11253684:G:T	rs28991009	p.Gln175His	G/T	G/T	720
1:11253684:G:T	rs28991009	p.Gln175His	G/G	G/G	49093
1:11253684:G:T	rs28991009	p.Gln175His	NA	G/T	1
1:11253684:G:T	rs28991009	p.Gln175His	NA	G/G	91
D. p.Arg177Ter
Variant	rsID	HGVSp	Array	Exome	N
1:11253688:C:T	rs143435072	p.Arg177Ter	C/T	C/T	41
1:11253688:C:T	rs143435072	p.Arg177Ter	C/T	C/C	1
1:11253688:C:T	rs143435072	p.Arg177Ter	C/C	C/C	49857
1:11253688:C:T	rs143435072	p.Arg177Ter	NA	C/C	10
