# Supplementary material for: Rare protein-altering variants in ANGPTL7 lower intraocular pressure and protect against glaucoma
Source: PLoS Genet. 2020 May 5;16(5):e1008682. doi: 10.1371/journal.pgen.1008682 (PMC7199928; doi:10.1371/journal.pgen.1008682)
Supplement: S8 Table — FinnGen summary of MYOC p.Gln168Ter and ANGPTL7 p.Arg220Cys carriers in primary open glaucoma cases (A) and all glaucoma (B). The numbers of primary open-angle glaucoma (POAG) cases/controls stratified by genotype are shown. FinnGen summary of genotype counts for ANGPTL7 p.Arg220Cys in unrelated individuals in primary open glaucoma cases (C) and all glaucoma (D). (XLSX) [file pgen.1008682.s021.xlsx]

## Sheet: Sheet1
A. Primary open glaucoma
		ANGPTL7 p.Arg220Cys
		non-carrier		carrier
MYOC p.Gln168Ter	non-carrier	3,133/155,656	2%	183/13,810	1.3%
	carrier	57/810	6.6%	2/86	2.3%
B. All glaucoma
		ANGPTL7 p.Arg220Cys
		non-carrier		carrier
MYOC p.Gln168Ter	non-carrier	6,074/155,656	3.8%	372/13,810	2.6%
	carrier	85/810	9.5%	6/86	6.5%
C. Primary open glaucoma
	hom ref	het alt	hom alt
POAG	2255	124	1
control	115443	10085	253
%disease	1.92%	1.21%	0.39%
			79.7% reduction
D. All glaucoma
	hom ref	het alt	hom alt
glaucoma	4382	257	3
control	115443	10085	253
%disease	3.66%	2.49%	1.17%
			68% reduction
