# Supplementary material for: Rare protein-altering variants in ANGPTL7 lower intraocular pressure and protect against glaucoma
Source: PLoS Genet. 2020 May 5;16(5):e1008682. doi: 10.1371/journal.pgen.1008682 (PMC7199928; doi:10.1371/journal.pgen.1008682)
Supplement: S10 Table — The PheWAS results for the four protein-altering variants in ANGPTL7 in UK Biobank. The association summary statistics with P < 1.0 x 10−3 and SE < .5 are shown. (XLSX) [file pgen.1008682.s023.xlsx]

## Sheet: Sheet1
Variant	Variant_ID	GBE_ID	Phenotype	OR	SE	P
1:11252369:G:A	rs28991002	HC193	Heart arrhythmia	2.11517	0.226131	0.000924
1:11253684:G:T	rs28991009	HC276	Glaucoma	0.611932	0.131398	0.000186
1:11253684:G:T	rs28991009	RH141	Osteoarthritis	0.846036	0.0498224	0.000791
